# Supplementary material for: Development and Experimental Validation of Machine Learning-Based Disulfidptosis-Related Ferroptosis Biomarkers in Inflammatory Bowel Disease
Source: Genes (Basel). 2025 Apr 27;16(5):496. doi: 10.3390/genes16050496 (PMC12110833; doi:10.3390/genes16050496)
Supplement: Supplementary file 1 [file genes-16-00496-s001.zip › Table S1.xlsx]

## Sheet: Sheet1
Table S1: Ferroptosis-associated genes (FAGs) sourced from the FerrDB repository
ID	GSE102133_GSM2728650_Control	GSE102133_GSM2728651_Control	GSE102133_GSM2728652_Control	GSE102133_GSM2728653_Control	GSE102133_GSM2728654_Control	GSE102133_GSM2728655_Control	GSE102133_GSM2728656_Control	GSE102133_GSM2728657_Control	GSE102133_GSM2728658_Control	GSE102133_GSM2728659_Control	GSE102133_GSM2728660_Control	GSE102133_GSM2728661_Control	GSE102133_GSM2728662_Treat	GSE102133_GSM2728663_Treat	GSE102133_GSM2728664_Treat	GSE102133_GSM2728665_Treat	GSE102133_GSM2728666_Treat	GSE102133_GSM2728667_Treat	GSE102133_GSM2728668_Treat	GSE102133_GSM2728669_Treat	GSE102133_GSM2728670_Treat	GSE102133_GSM2728671_Treat	GSE102133_GSM2728672_Treat	GSE102133_GSM2728673_Treat	GSE102133_GSM2728674_Treat	GSE102133_GSM2728675_Treat	GSE102133_GSM2728676_Treat	GSE102133_GSM2728677_Treat	GSE102133_GSM2728678_Treat	GSE102133_GSM2728679_Treat	GSE102133_GSM2728680_Treat	GSE102133_GSM2728681_Treat	GSE102133_GSM2728682_Treat	GSE102133_GSM2728683_Treat	GSE102133_GSM2728684_Treat	GSE102133_GSM2728685_Treat	GSE102133_GSM2728686_Treat	GSE102133_GSM2728687_Treat	GSE102133_GSM2728688_Treat	GSE102133_GSM2728689_Treat	GSE102133_GSM2728690_Treat	GSE102133_GSM2728691_Treat	GSE102133_GSM2728692_Treat	GSE102133_GSM2728693_Treat	GSE102133_GSM2728694_Treat	GSE102133_GSM2728695_Treat	GSE102133_GSM2728696_Treat	GSE102133_GSM2728697_Treat	GSE102133_GSM2728698_Treat
ACSF2	9.24978	9.4864	8.99485	9.79154	10.1407	9.7488	9.6676	9.45161	9.52738	9.97215	9.25414	8.37451	9.55143	9.13473	9.95548	8.5766	7.88646	8.80834	8.28933	7.70841	9.2076	8.26647	8.45472	7.07752	9.59944	6.99651	7.36674	9.05899	7.52779	9.2335	9.30293	9.63464	8.36415	6.94847	7.42243	8.52939	8.41459	6.84861	8.86025	7.60329	7.76004	8.13757	8.10911	7.20723	6.93405	7.55992	8.20823	6.95776	9.13094
ACSL3	8.49618	8.62293	8.64712	9.17953	9.54579	9.15037	8.41627	8.6272	8.51903	8.72674	8.43702	8.02368	8.94678	8.15537	9.1174	8.63279	9.6345	9.37029	8.88007	9.06184	9.63886	8.80405	9.24605	9.5495	8.6388	9.44181	9.41697	9.10782	9.51368	8.38546	8.63498	8.93209	8.36997	9.16976	8.4293	8.96364	9.01499	9.04888	9.32488	9.10661	9.19047	9.12631	8.59495	9.31634	8.76027	9.34161	9.2444	9.29563	8.59014
ACSL4	6.3937	5.8714	6.17078	5.12926	5.77203	5.85787	4.53817	6.05098	5.51164	5.61434	5.20753	6.49648	6.23759	6.1018	6.17798	7.37806	7.29255	7.29899	7.44393	7.65198	5.86245	6.98458	7.49999	8.83027	6.63351	7.09414	7.51108	7.45039	9.05656	6.94659	6.03288	5.81127	6.60954	7.8656	9.38214	7.52979	7.00344	8.50624	5.78229	7.04147	6.98921	7.94192	7.00388	9.26733	9.63027	7.88159	7.22545	8.33593	6.78729
AGPAT3	8.55094	9.11167	9.3683	9.6167	8.9157	9.35637	9.85655	9.038	9.64755	9.58005	9.34313	8.116	9.12671	9.60403	9.17766	9.03866	8.76673	8.91922	8.68066	8.60807	8.40065	8.61007	8.56415	7.62318	9.40297	8.78598	8.29601	8.74285	8.35242	8.88894	8.44371	9.55233	8.66585	8.42642	7.86047	8.61071	9.07504	7.6863	8.85272	8.81431	8.34775	8.42777	8.64766	8.15088	8.22348	8.60336	8.60336	7.8892	8.98219
ALB	3.47317	3.83766	3.64147	3.64875	3.91061	3.73078	3.87211	3.69824	3.76531	3.87265	3.93827	3.85538	3.90589	3.63131	3.6586	3.87935	3.80826	3.65796	4.23426	3.60206	3.8841	3.4688	3.54387	3.84926	3.76944	3.90692	3.6328	3.8371	3.70106	3.81505	3.67128	3.67128	3.70387	3.60142	3.36516	3.5729	3.66617	3.54051	3.96428	3.7512	3.71027	3.70106	3.57451	3.83562	3.64925	3.99554	3.71281	3.74771	4.22913
ALOX12	3.83932	4.10317	4.16448	4.37342	4.08297	4.11816	4.45407	4.02041	4.05093	4.15229	5.06614	3.64168	3.873	3.79983	4.11106	3.93482	3.95747	4.21153	3.81251	3.91205	4.00572	4.17158	3.73981	3.4409	3.94529	3.74113	3.87615	4.09134	3.80593	4.12379	3.89818	4.13081	3.59481	3.79276	3.97937	3.83411	3.66678	3.78808	4.07425	3.69181	3.84176	3.61884	4.03881	3.87581	4.13668	3.88346	3.85002	3.91061	3.90577
ALOX15	4.40269	4.27126	4.76123	4.77865	4.65003	4.53672	4.93981	4.3337	4.46838	4.26155	4.74658	4.34612	4.80534	4.81233	4.31732	4.32683	4.31272	4.39847	4.00289	4.17848	4.01591	4.59299	4.22202	4.349	4.63908	4.33755	4.38485	4.51408	4.00536	5.35155	4.37555	4.47254	4.27325	4.61139	4.3591	4.40934	3.89625	4.1458	4.80329	3.78733	4.60553	4.22121	4.2113	4.35023	3.98685	4.52675	4.19626	4.29969	4.1433
ALOX5	9.61893	8.70495	7.29238	6.49745	7.67497	7.6907	8.00053	8.86014	7.83767	7.89868	8.70069	9.47675	8.55677	8.65406	7.80501	8.20056	8.43568	7.81598	7.11272	9.17697	6.33102	7.86111	8.18801	9.2037	9.43602	8.42735	8.25927	7.70335	8.89864	9.13126	9.20177	8.45085	7.86348	8.72522	9.44641	7.77857	8.6568	8.87296	6.86281	8.27756	8.24064	9.12916	8.57868	9.16499	8.97369	7.79648	7.52212	9.20519	8.12446
ALOXE3	4.89681	4.91553	4.9919	5.13154	4.57649	4.73305	5.21627	5.01244	5.05709	4.74838	5.326	4.65901	4.95066	4.94734	4.88578	4.66487	5.19983	5.1311	5.19404	4.62367	4.98611	4.87887	4.76759	4.6933	4.95873	5.06508	4.75412	4.93661	4.80017	4.82815	4.71096	4.91647	4.77166	4.91206	4.83001	4.71428	4.50875	4.9536	5.30236	4.88655	4.5583	4.73748	4.93151	4.86516	4.71966	4.73305	4.91889	4.64407	4.7927
ANGPTL7	4.51197	4.32637	4.8073	4.53118	4.69255	4.70941	4.91006	4.3535	4.23406	4.95553	4.81238	4.59554	5.1591	4.10358	4.62087	4.5251	4.54339	4.81922	4.61811	4.2967	4.48005	4.107	4.85504	4.20246	4.64847	4.51573	4.21296	4.03655	5.26959	4.0761	4.7588	4.80128	4.77141	4.3899	4.57148	5.33214	4.54339	4.99189	4.13005	4.66698	4.98325	4.32118	4.61023	4.50279	4.18725	5.02937	4.55981	4.68475	4.08691
ANO6	9.46561	9.68919	9.23912	8.75683	9.79831	9.61055	9.34095	9.49381	8.96953	9.86881	9.89427	9.20279	9.56491	9.38683	10.3332	9.68064	9.19841	9.78901	9.29384	8.67639	5.56874	9.14635	9.37717	8.63645	9.8998	8.66306	8.73238	8.66792	9.02154	9.16351	9.21669	10.1914	8.9204	8.28073	8.12651	8.5032	8.53694	8.27767	7.5242	9.05935	8.60733	8.76558	9.22658	8.71554	8.75957	8.88721	8.30109	8.89999	10.5942
ARNTL	7.3131	8.27872	7.86524	6.96048	7.41123	7.41719	7.00661	7.44749	7.10762	7.20041	8.04289	6.95098	7.60972	7.92613	7.68272	6.72875	6.40544	7.04481	6.12237	7.50043	6.64983	7.06716	6.85552	7.20528	8.16906	6.37689	7.43509	7.07827	8.08243	6.86115	7.19673	7.11968	6.76008	6.83768	7.33397	6.63713	6.89957	7.11431	6.08543	7.07171	6.61116	7.26379	6.80828	7.63467	7.47489	7.1563	6.84511	7.55989	7.91556
ARRDC3	8.68976	7.58181	6.40756	7.5021	7.21383	7.05396	6.40411	8.11394	8.10686	8.09693	6.41605	8.71405	7.98768	7.59227	8.28237	8.08425	8.23755	7.8578	7.84057	8.55989	8.37524	7.92199	8.60168	9.55642	8.27501	9.33987	8.33793	7.85116	9.16256	8.1082	8.22314	7.58001	8.41854	8.91392	9.45043	8.61633	8.14884	9.05343	8.65023	8.06618	7.92837	8.48297	8.0915	9.77337	9.52413	8.63794	8.64291	8.9903	7.48222
ASNS	7.86441	7.24866	6.72526	9.45557	7.28215	7.09133	6.90217	6.71553	7.08117	6.16359	6.17627	7.16529	6.58302	6.79119	7.8656	6.76015	7.14479	7.63774	7.02343	7.82036	7.16001	7.29936	6.78678	7.28459	6.66275	6.68148	7.66675	7.55207	7.21621	6.83154	6.89475	7.18386	6.37648	7.06355	9.21657	7.25273	7.08117	7.6827	6.74154	7.16098	7.66845	7.04255	7.06814	7.92045	7.09376	7.61408	7.40582	7.24372	7.6767
ATF3	6.77791	9.04879	8.63147	8.04623	7.26187	9.49691	8.26717	7.14696	7.37791	7.26716	7.69641	6.248	12.6448	8.60739	8.44085	7.68578	8.40397	8.33337	7.41237	9.48946	7.19768	9.44581	7.28082	7.8651	9.90297	8.36739	9.82141	8.36631	10.1106	7.22386	11.8512	7.21655	7.40511	7.60745	7.71758	6.89655	7.50218	7.66843	7.83541	8.71016	7.78698	8.5053	7.20129	9.33553	8.13126	8.46382	7.5313	7.48803	8.47438
ATF4	10.8746	10.311	10.2823	9.96362	9.90095	10.3123	10.829	11.3757	11.1638	10.5735	11.1368	10.9434	11.3757	11.1666	10.6843	10.6502	10.8833	10.8685	10.7217	10.7015	10.8365	11.0153	11.2755	11.1171	10.6649	11.1655	10.6103	11.3253	10.6533	10.5743	11.018	11.1735	11.2703	10.9314	11.5423	10.8246	10.353	11.1747	10.1492	10.1875	11.5266	10.712	10.6828	11.0114	11.672	10.4317	10.8495	11.457	10.9222
ATG16L1	6.71954	6.26498	7.09097	6.93098	7.01979	7.64458	6.49313	6.35746	6.64087	6.82653	7.17186	6.51012	6.61707	6.20839	6.53039	6.41941	6.85532	6.33319	6.75055	6.50742	6.62918	7.27359	6.1661	6.61066	7.13714	6.4838	6.49313	6.86021	7.16639	6.68399	6.20986	6.68044	5.82221	6.37224	6.50505	6.29956	6.55165	6.07472	6.96462	6.91335	6.31024	6.53603	6.05363	6.35479	6.14392	6.18946	6.8239	6.61812	6.85693
ATG3	9.20071	9.43116	9.36336	9.56699	9.47962	9.46241	8.2598	8.93751	9.2935	9.43568	9.02537	9.47184	9.44501	9.20995	9.55848	9.62341	9.29567	9.16524	9.60435	9.7084	9.45285	9.36946	9.65719	9.65304	9.54686	9.52819	9.52751	9.45074	9.74627	9.23872	9.38557	9.11872	9.19958	9.39658	9.72674	9.45223	9.67287	9.55715	9.05905	9.22433	9.56699	9.57495	9.38112	10.1703	10.2339	9.82657	9.64254	10.1776	9.42679
ATG5	8.66381	8.83782	9.23132	9.35747	9.52561	9.39278	7.80767	8.57142	9.16548	9.07159	8.83055	8.65253	9.09101	9.22751	9.42634	8.67102	8.58087	8.52915	8.85645	8.99743	9.18404	8.9373	8.52084	8.46214	9.08971	9.40858	9.39497	8.87046	9.0838	8.65077	8.9367	9.25263	8.59426	8.73679	8.09328	8.98416	9.1424	8.27597	9.05096	9.28846	8.67268	9.1712	8.87833	8.55626	8.257	9.14831	9.28235	8.51492	9.40426
ATG7	7.25994	7.14327	7.26607	6.87529	7.3815	7.08422	6.71675	7.38046	6.9901	6.9374	6.79942	7.16637	7.01353	7.3812	7.24502	7.49939	7.42504	7.53682	7.09415	7.53124	7.29828	7.45864	7.45228	7.68874	7.11368	7.15525	7.1919	7.06009	7.49832	7.39928	7.10671	7.32982	7.30928	7.67967	8.72997	7.23547	7.41314	7.58787	7.18001	8.04779	7.7494	7.42471	7.13795	8.09226	7.87047	7.50274	7.60438	7.75211	7.61696
AURKA	6.76168	7.55116	7.34586	6.69425	7.26454	6.79597	5.73366	6.50083	6.69327	7.17077	5.97881	7.45843	7.9513	6.40503	7.45155	7.73609	8.01689	7.89496	7.44656	8.08517	7.4132	7.41119	7.40747	7.70715	6.51572	7.42122	8.21622	7.96467	7.71374	6.98214	6.9586	6.56053	6.98095	7.53922	6.99792	7.78907	7.98674	7.44379	6.84393	7.41947	7.31717	7.8339	7.44517	7.43959	7.36469	8.39309	7.10853	8.81305	8.36164
BAP1	7.73969	7.45082	7.61815	8.11599	7.59215	7.7922	7.90771	7.56036	7.50051	7.75516	7.56036	7.92765	7.40155	7.54005	6.64791	7.38608	7.86079	7.88385	7.51965	7.16935	8.35789	7.72756	7.63183	7.41639	7.21668	7.70513	7.47824	6.93145	7.2457	7.56108	7.55034	7.25159	7.65076	7.81089	8.03325	7.62518	7.52036	8.13393	7.71491	7.44576	7.13524	7.45901	7.40525	7.50919	7.7174	7.4467	7.15995	7.60938	7.64623
BID	7.70741	7.72626	7.82518	7.41174	7.34539	7.19068	7.43787	7.39723	7.16559	7.38031	7.06059	7.60259	7.53053	7.87211	7.37762	8.19434	8.1322	7.81529	8.02487	8.5319	8.01085	8.06123	8.03795	8.59609	7.8725	8.41019	8.12382	8.07945	8.2698	7.80959	7.8987	7.41854	8.25348	8.32428	8.62311	8.18291	8.08417	8.71346	7.72857	7.8138	8.47911	8.40208	8.34996	9.02325	8.98989	8.43431	8.08593	8.89042	7.72174
BNIP3	8.02613	7.85609	8.4793	6.94838	9.11784	8.75534	7.5618	8.04685	7.88866	9.06608	7.93579	7.49235	8.58818	8.24609	9.17403	7.63809	7.31413	7.45665	6.5406	8.57602	6.65646	7.27723	7.77729	8.20793	7.71494	6.81109	7.64657	8.17322	8.51121	8.46065	7.81631	8.39169	8.34318	8.04009	8.75451	7.39238	8.60865	8.35822	5.75197	8.04206	8.30348	8.59742	9.00305	8.96329	8.45602	9.01624	7.3944	8.00524	7.55959
BRD4	9.83343	9.93489	8.65401	8.53554	8.56068	8.68516	9.99023	9.78272	9.03345	8.7138	9.65545	9.7292	9.6181	10.2131	9.17639	9.23984	9.00106	8.92282	8.85027	8.37815	8.51929	9.24304	9.24611	9.14695	8.42648	8.70233	8.80892	9.13222	9.04194	9.61718	9.04194	9.13111	9.54425	9.28951	10.9284	8.8158	8.42563	9.68314	9.04825	9.65979	9.51518	8.76493	9.2905	9.46469	9.80352	9.01576	9.21138	8.96429	8.57188
CA9	4.93733	5.23229	5.64877	5.69934	5.4134	5.1048	5.82435	5.40034	5.42016	5.47123	5.77831	4.97311	5.86798	5.26526	5.69874	7.04204	7.46987	7.15096	6.87777	6.47236	5.02233	6.03113	5.43443	7.48387	5.38849	5.83734	7.25129	6.58014	6.15148	5.98979	5.34511	5.38378	5.60035	6.76934	4.95228	5.46391	5.576	5.9226	5.50177	5.98611	5.35215	5.57942	5.22264	6.70326	6.62666	7.07704	5.23329	6.52179	5.68745
CBS	7.64583	8.37484	8.10668	9.29598	8.46116	8.13461	9.41835	7.2673	8.47127	8.57812	8.81823	7.77922	7.6607	7.40475	7.48815	6.56924	6.06782	7.15854	7.02348	6.45118	5.87488	7.20143	6.5798	6.16226	7.5994	6.80219	5.52582	7.07789	5.88403	7.72166	7.62424	8.08275	6.91647	6.29506	6.2497	7.39348	7.41266	5.63562	7.33175	7.0152	6.81445	6.46125	7.43559	6.70854	5.42392	5.9023	7.25515	5.94569	7.28424
CD44	10.3985	9.28832	8.33669	7.69493	8.414	7.92299	8.42927	9.75707	9.06303	8.65436	8.11222	10.3243	8.89497	9.03391	8.10579	9.66868	8.78757	9.18988	9.18626	9.62825	9.45898	8.85554	10.0088	10.3089	8.37966	9.84084	9.30672	9.13774	10.3309	9.23032	9.53606	8.44698	9.84334	10.3243	11.2135	9.64495	9.55207	10.6669	7.94673	8.65327	9.66763	9.57592	9.82651	11.2176	11.1162	9.84854	9.93061	10.6834	8.26212
CDKN2A	5.94545	5.85296	6.32627	6.585	6.24699	6.03385	6.79772	6.35686	6.08322	6.61299	5.98074	5.98402	5.59954	6.28511	5.9989	5.53698	6.16032	5.63069	6.0294	5.64749	5.89036	6.19977	5.5362	6.02265	5.93698	6.44267	5.55507	6.0576	5.60025	6.00967	6.08875	5.93743	6.05668	5.95741	5.8399	5.6976	5.91723	5.476	6.85416	5.71378	5.55866	5.70345	5.4713	5.99317	5.68956	5.35686	6.31949	5.31773	6.04504
CHMP5	10.0518	10.1111	10.8662	10.8431	11.1592	11.0593	9.81186	9.86303	10.5198	10.4778	10.2884	9.44225	10.4472	10.2109	10.535	10.1146	10.1971	9.71802	9.87594	10.5274	10.4019	10.123	10.0159	9.69519	10.6824	10.5588	10.3207	10.1977	10.2391	10.4205	10.2649	10.2253	9.64095	9.55734	9.17067	9.99736	10.1789	9.31109	10.6293	10.2373	9.49949	10.1932	9.73627	9.92767	9.49795	10.0459	10.4748	9.5363	10.4595
CHMP6	7.43752	7.22462	8.03445	8.13115	7.59299	7.84936	7.9254	7.32104	7.07717	7.60269	7.45636	7.04432	7.16315	7.43644	6.88156	7.06028	7.51843	7.45426	7.26806	7.67872	7.71075	8.04517	7.01609	6.60278	7.42933	7.38169	7.24401	7.16267	6.98775	7.60697	7.23213	7.67218	7.01609	7.38816	7.01286	7.19504	7.6407	7.33647	7.91547	7.48561	7.46869	6.81366	7.04696	6.78061	6.79635	7.12362	6.92808	7.06549	7.20482
CISD1	10.1397	10.3729	10.6318	10.5442	11.0732	10.6282	10.3625	10.301	10.7666	11.0362	10.4574	9.99991	10.7084	10.4955	10.7972	10.6874	9.67256	10.2803	10.0751	9.89403	9.56791	9.52538	10.2543	9.22628	10.5456	9.27951	9.49245	10.2375	9.72484	10.317	10.2556	10.5569	9.99901	9.65798	8.17468	10.2714	10.6458	9.32942	9.65977	10.1056	10.1142	10.1904	10.4824	9.00599	9.02048	10.2279	9.51706	9.60783	10.7833
CISD2	8.50905	8.88993	9.46015	9.79933	9.06201	8.68936	8.94364	8.51246	8.52118	8.57861	8.81407	8.41927	8.55057	8.16256	8.22802	8.58784	8.93381	8.57907	8.8032	9.26574	8.83359	8.97316	8.29415	8.67549	8.4025	8.66524	8.78008	8.66826	8.97	8.25598	8.71134	8.75098	8.71363	8.90609	8.47286	8.82071	9.10372	9.20451	8.4734	8.48478	8.69855	9.12056	8.68165	8.74138	9.32327	9.6087	8.75681	8.88816	8.37264
CS	10.0069	10.3715	9.68807	10.1232	9.78288	9.6517	9.70407	10.1154	9.93346	10.2439	10.0031	9.79512	10.1792	9.94144	9.69727	10.2941	10.2057	10.4386	10.331	9.69381	10.5224	9.62251	10.0733	9.81366	9.56188	9.62927	9.78787	10.2559	9.73023	9.48047	10.1135	9.64475	10.3005	9.88127	9.26623	10.1461	10.0822	10.3549	10.0031	9.86595	10.3644	10.0714	10.1192	9.70562	9.60148	10.1977	9.63434	10.7856	9.8879
CXCL2	5.351	7.49934	6.66799	5.22067	5.8434	5.52559	5.65316	5.31318	5.30317	5.24589	5.08752	5.27191	6.55637	5.79396	5.23337	7.68832	8.39825	6.96727	6.35238	9.51624	6.93428	7.71625	6.83928	9.40584	6.97002	9.51825	10.6179	7.77794	8.94903	6.11093	5.48791	6.11168	5.87195	7.07937	8.29107	6.14595	6.67052	7.88642	5.79244	8.47991	7.78278	8.54834	6.11789	9.39182	8.46996	8.88626	7.66129	8.46793	6.77304
DDIT3	7.65027	7.89662	8.55833	9.04736	8.37545	8.78403	7.91609	7.49382	7.37459	7.83331	8.58243	7.44568	9.19478	7.9508	7.55106	7.99802	7.55077	8.07659	6.99921	7.83611	7.61577	7.41656	7.47181	7.30462	7.76942	7.59809	7.60551	7.71308	7.63191	8.16154	8.15908	8.11569	7.05226	7.27483	7.63007	7.48058	7.76113	7.5743	8.15569	8.33494	7.70106	7.79261	7.24722	7.47456	7.40742	7.6887	7.76591	7.22692	8.0464
DDIT4	9.43988	8.09179	7.9951	9.27958	9.22116	8.51122	8.97145	8.12916	8.03436	8.26236	8.37388	8.88921	8.85989	8.43944	8.56721	9.31889	10.7707	9.65027	9.40601	10.2514	9.38673	9.06523	10.2268	10.5493	9.85561	10.7353	9.58193	9.04027	10.1993	9.14447	8.46041	8.13389	8.65392	10.5385	12.1804	9.49369	9.67927	11.3829	9.69542	10.3854	9.47435	10.5077	9.47729	12.1898	10.1993	10.5458	10.5409	10.3402	8.31018
DPP4	10.9294	11.2508	11.4483	11.091	11.3503	11.5015	11.0269	10.9294	11.3986	11.5465	11.6404	10.502	11.1008	11.1275	11.4369	10.785	10.2044	10.5797	10.1648	10.3062	7.43595	10.6443	10.2656	7.81493	11.1357	8.39253	10.2963	11.001	10.1523	10.9556	10.9556	11.4483	10.6443	9.40946	7.39521	10.5359	10.6594	7.94948	9.74437	10.4013	10.2316	10.3296	10.3403	9.0072	8.31944	9.95951	9.40946	8.87337	11.231
DRD4	4.70542	4.87915	4.9817	5.36295	4.7064	4.9618	5.94006	4.86982	5.22696	4.97483	5.10931	4.77643	5.09083	4.98732	4.89311	4.54979	4.77879	4.79145	4.99241	4.51713	4.78042	4.99017	4.49334	4.71601	4.7796	5.03617	4.73584	4.6306	4.05452	5.30566	4.44433	4.79767	5.0216	4.89501	4.79145	4.6696	4.55324	4.52202	5.01957	5.13123	4.57376	4.51333	4.99017	4.64049	4.56134	4.27452	4.69672	4.3646	4.5196
DRD5	4.616	4.65728	5.03121	5.00147	4.83897	4.83208	5.18491	4.71722	4.88892	4.70361	4.88918	4.81942	4.89756	5.00245	4.8575	4.77975	4.72968	4.54482	4.96218	4.91008	4.61677	4.98344	4.47013	4.87931	4.71836	5.19623	4.31057	5.0657	4.83975	4.98529	5.00147	4.98604	5.06486	4.55432	4.58173	4.9077	4.65581	4.62787	5.16704	4.94975	5.04436	5.36896	4.85632	4.61572	4.74273	5.33057	4.59954	4.67603	4.73756
DUOX1	3.96458	4.39172	4.52813	4.39668	4.51781	4.30157	4.37941	4.18299	4.28561	4.23886	4.21916	3.9142	4.74994	4.2298	4.18054	4.37941	5.35881	4.33862	4.41312	4.8021	4.31599	4.80517	4.29431	4.53008	4.62162	5.23278	4.52937	4.3228	4.71095	4.20751	4.05218	4.36532	4.33947	4.80248	4.08639	4.05982	4.54982	4.52873	4.68303	4.90784	4.45147	4.66645	4.50798	4.4906	4.22008	4.56055	4.42717	4.62993	4.18894
DUOX2	6.80321	4.34937	6.70716	4.36427	3.25122	4.40869	3.83863	3.79026	3.67883	3.23256	3.33999	5.22478	8.43298	8.65616	5.51505	9.82268	11.1105	8.86963	8.70783	11.0095	9.20415	8.43972	8.18533	10.2973	10.2806	11.3156	10.6114	9.49139	10.8578	8.0346	4.92504	6.65911	7.4972	10.4437	3.55506	5.76411	9.91673	10.9395	10.2543	10.8578	10.1932	10.6262	9.58437	10.5903	9.79797	10.3058	9.57514	10.289	8.65451
DUSP1	9.51064	10.9386	10.5588	11.0341	10.2449	11.7731	10.919	9.78718	11.3498	9.99558	10.6983	9.00141	13.3138	11.0326	10.9041	9.86043	9.45303	10.4811	10.574	11.3692	9.46429	10.3921	10.6073	12.158	12.238	9.87685	9.67927	10.4131	11.1825	9.80696	12.8645	10.2886	9.75208	9.80378	11.1224	10.37	9.67927	10.1581	10.5486	9.77228	8.91673	10.3509	9.83676	11.1265	11.7764	10.5555	10.4714	9.00016	9.31058
EGFR	6.18315	7.35502	7.10584	7.25208	6.6803	6.80813	7.58773	7.47647	7.43906	7.5771	7.69424	5.7884	7.18946	7.5133	7.6855	6.84837	7.2814	7.15048	6.41046	7.45334	8.05176	7.86731	7.19951	6.92692	7.57014	8.35265	7.38836	7.26663	7.70683	6.96977	7.01599	7.5377	6.98892	6.70345	5.19668	6.87066	6.90166	7.36704	8.77781	7.16885	7.20638	7.38366	6.71071	7.13448	6.69828	7.3922	7.96451	7.01017	6.81195
EIF2AK4	6.08139	6.12681	5.95911	5.97841	6.38916	6.0394	5.53903	6.28345	5.76104	6.22351	5.16385	6.3999	6.02617	6.07226	5.95577	6.85502	6.55365	6.84309	6.63942	6.87684	7.57026	5.78662	7.38381	7.68961	6.5957	7.03745	6.7101	6.61844	7.71901	6.20882	6.24411	6.24381	6.91509	6.76053	7.87557	7.20158	6.66241	7.32398	6.80736	6.30008	7.01432	6.62698	6.55557	7.64046	7.79825	7.30401	6.93711	7.55699	6.33039
ENPP2	10.4291	8.94579	8.07728	8.00031	8.62566	8.2378	8.44687	9.60619	9.48523	8.90806	9.46001	10.4853	8.80015	9.70397	8.32964	8.91584	8.42113	9.50741	9.82502	9.18517	7.82001	8.46883	10.2366	10.3189	9.72026	8.04294	8.93876	8.76276	10.1448	9.62364	9.83282	8.55547	10.9665	9.70397	11.483	9.73696	9.76511	11.0546	7.7879	8.46634	10.0891	10.6173	10.0837	10.3028	10.6046	9.71778	9.34655	11.1905	7.76456
EPAS1	9.4005	9.29614	9.76809	9.57887	9.41528	9.81485	9.97848	9.49594	9.59556	9.64102	10.0966	10.1862	9.41332	9.53478	9.0156	9.88422	9.86252	9.74621	10.1528	9.97182	10.2854	10.073	10.7114	11.0402	9.55803	10.8735	10.0598	9.94995	10.7083	10.1294	9.31325	9.7027	10.2854	9.99873	11.8917	9.88082	9.90451	11.0567	10.6512	9.91881	10.1294	10.2989	9.83655	10.5012	11.5058	10.1739	10.2722	10.3857	9.39089
FADS2	6.15416	6.18445	5.30716	5.97993	5.50737	5.1497	6.2566	5.67414	5.48813	6.0433	5.15803	6.11437	5.55103	6.18211	6.20097	5.95131	5.2592	6.67752	6.5571	5.77661	5.40328	5.48291	6.32983	6.60771	6.02555	5.5642	5.58437	5.89104	6.30203	5.94513	6.0455	5.25176	5.86754	6.56311	6.71372	6.84206	5.89501	6.89417	6.52494	6.4514	5.61464	6.8177	5.96293	6.48877	6.85237	6.79303	6.35107	7.03151	5.46054
FH	8.74334	9.10301	9.62868	9.7099	9.55568	9.60699	8.35525	8.90239	9.34387	9.34008	9.01335	8.50189	9.70792	8.55062	9.52217	9.31515	9.26018	9.22898	9.13222	9.00658	9.39296	8.85135	9.03044	8.85195	9.0609	8.73452	9.17029	9.28399	9.31773	8.67765	8.86646	9.15795	8.93037	8.86811	7.88232	9.19294	9.39378	8.96453	8.65647	9.07703	9.0038	9.41994	9.12336	8.53573	8.64092	9.43643	8.84066	9.43483	9.72417
FLT3	6.29471	4.85746	5.10679	5.07095	4.92739	4.92557	5.5212	5.74407	5.42633	5.4049	5.13648	5.94479	5.27719	6.0975	5.12243	5.36963	5.15689	5.87014	5.45881	5.92226	5.16773	5.6713	5.65181	5.46105	5.80462	5.34076	5.452	5.54303	5.82073	5.69091	5.81677	5.19132	5.32067	5.88995	7.16078	5.95767	5.60298	6.53969	5.17518	5.94969	5.43773	5.78362	5.55815	6.57999	6.31485	6.21704	6.12258	6.08974	5.7003
G6PD	6.37855	5.96348	6.03899	5.94739	5.81871	5.82799	6.37095	5.80809	5.90528	5.9631	5.98404	6.51752	6.11137	5.86641	6.01744	6.61324	6.86677	6.34233	6.31642	6.59302	6.40016	5.97727	5.94739	7.57729	6.24356	6.87723	7.15101	6.50904	7.44072	6.38612	6.01238	5.59794	5.78493	7.26735	7.43634	6.17968	6.46479	6.99431	6.61514	6.14139	6.17759	6.5912	6.27341	7.53971	7.5562	6.54267	6.34057	7.34041	6.30531
GABARAPL1	7.68861	7.90201	8.38743	8.99283	8.82143	9.0409	8.51548	7.86625	8.25004	8.33586	8.45691	6.83126	9.08185	7.65401	8.85509	7.61837	7.05853	6.99801	6.6607	7.96499	7.50999	8.9138	7.95258	7.71114	8.73581	7.54654	7.12561	7.94283	7.61441	8.00774	8.07204	8.19157	7.2148	7.2544	8.02694	7.84358	7.42393	6.74932	7.77471	7.17543	7.45699	7.6041	7.24532	7.96222	8.01627	7.16348	7.5352	7.41035	6.88784
GABARAPL2	10.6279	10.2013	10.3761	10.3249	10.7952	10.7822	10.4543	10.4508	10.762	10.8043	10.3113	10.9266	10.1583	10.2183	10.1816	9.83372	10.1141	10.249	10.0502	10.4581	10.6424	10.4581	10.5071	10.2981	10.3908	10.3113	10.2046	9.83627	9.95674	10.308	10.7211	10.5071	10.1879	9.96515	10.4947	10.308	10.4103	10.0622	10.6794	9.55305	10.3723	10.1752	10.2749	9.76795	10.2908	10.4712	10.3504	9.85953	10.1692
GCH1	9.04763	9.85735	10.1021	10.1857	10.1296	10.4532	8.89749	8.95183	9.30698	9.38104	9.22654	8.88174	9.45655	9.36457	9.73879	10.0405	9.13572	9.293	9.95845	10.2795	9.32729	9.52282	9.26712	8.52759	9.95744	8.85802	9.8169	9.4924	10.0794	8.82041	9.24627	9.45945	8.82269	9.18877	9.67479	9.18092	9.57412	9.13867	9.3639	9.63978	9.30353	9.4123	8.92058	11.1567	10.1479	9.95662	9.60943	10.3021	10.0584
GPT2	5.48894	5.03388	5.82583	5.73386	4.89911	5.54865	5.41374	4.69559	5.29797	5.2371	5.10124	5.21235	5.46465	5.27294	5.35671	5.71605	7.55367	6.50683	6.93286	6.66028	7.13443	5.89113	5.69136	6.82736	6.32214	6.00741	6.75684	5.70703	6.02757	5.6243	5.05955	5.28154	4.9975	7.19929	5.64085	5.9709	5.63871	5.95019	6.93617	6.15396	5.64507	5.90688	5.27021	6.44654	6.33945	6.60764	6.4852	6.59376	6.7441
GPX2	9.98844	9.82712	10.5804	9.06838	9.73356	9.122	8.96146	10.124	9.61161	9.4073	9.08339	9.5173	10.0385	9.76338	9.49457	10.5541	11.8174	10.4156	10.426	11.4966	11.7441	10.4017	10.484	11.7133	9.32682	11.1757	11.5437	10.6989	11.1898	10.19	10.358	10.3021	10.8866	10.8692	3.57462	10.6648	11.4153	11.4253	10.2803	11.2285	11.6004	11.0632	10.8974	10.7152	10.9976	11.206	10.3751	11.6273	10.4299
GPX4	11.2506	10.3394	10.927	12.0575	11.4008	11.5203	11.7423	11.0454	11.205	11.6667	11.5203	11.037	11.2024	10.4341	11.1689	10.8221	9.50581	10.7624	10.3269	9.67315	10.3576	10.4946	10.3926	10.0938	10.5311	9.25761	9.46555	10.0201	9.6929	10.8328	11.2439	10.9416	10.391	10.0694	10.6779	10.813	10.5615	10.2252	9.91214	9.96908	10.0055	10.0065	10.2936	10.1024	10.2252	9.40685	9.97921	9.83965	10.0938
HAMP	5.32776	5.53383	5.72222	5.76362	5.39477	5.63335	6.08521	5.69658	5.61586	5.55807	5.62785	5.66142	5.59473	6.03942	5.38531	5.80631	5.39981	5.53469	5.83177	5.47293	5.28336	5.7423	5.62163	5.52366	5.25117	5.71072	5.07959	4.97157	5.28513	5.72822	5.66621	5.77846	5.36504	5.482	5.71364	5.54405	5.29553	5.38568	5.8147	5.81988	5.30878	5.60527	5.55991	5.12501	5.37443	5.26891	5.59785	5.25821	5.64208
HIC1	6.31717	5.19965	5.87719	5.86851	5.33608	5.49655	7.40517	6.24594	6.02242	5.95647	6.34357	5.41736	6.18824	6.38224	5.53408	5.43837	5.53775	5.67302	5.96307	5.87238	5.33921	6.47476	6.36161	6.95243	6.56876	6.09754	5.24348	6.40872	4.8857	6.65064	6.02099	6.04852	7.04824	6.11236	6.48446	5.37728	5.79546	6.03914	5.90152	6.03084	6.08435	5.67966	6.16564	6.09412	5.49173	5.09693	5.25692	5.7724	5.84915
HMGB1	11.8421	11.9021	11.5964	11.3942	11.5425	11.4698	11.065	11.5694	11.8498	11.6436	11.325	12.4877	11.6704	11.5241	11.5688	11.8599	11.492	11.5631	11.7224	11.7058	11.6778	11.7694	11.7732	11.9274	11.3869	11.6129	11.7367	11.65	11.6704	11.6123	11.8729	11.5549	11.9588	11.8125	12.004	12.0336	11.9653	11.8615	11.1218	11.6052	11.8641	11.8632	11.9121	11.6844	11.8504	11.8819	11.9417	12.1785	11.8062
HMOX1	8.4643	8.36868	9.3863	8.698	8.58846	9.08156	10.0849	8.71878	8.51986	8.54816	8.79399	7.33891	8.54012	9.31465	9.63182	9.19339	8.60539	8.40583	7.83159	8.97735	8.55622	8.69425	7.76939	6.93135	10.1212	8.25578	8.62356	8.68064	8.15833	8.95747	7.98705	8.82881	6.11066	8.26248	6.91853	6.82869	8.82341	6.19942	9.01314	7.74532	7.73608	8.86919	8.10424	8.0405	7.53112	8.1048	7.64786	7.44965	9.33811
HRAS	7.32196	7.58894	7.64788	7.83435	7.18832	7.42998	8.21168	7.60345	7.99652	7.76311	7.51179	7.80355	7.72086	7.948	7.34808	7.5541	7.68885	7.36673	8.18994	7.29196	8.13963	8.02207	7.40925	8.16326	7.18358	7.37634	7.85428	7.61366	6.73925	8.14706	7.62417	7.5736	7.80198	7.92094	7.74945	7.36589	7.46954	7.46997	8.2153	8.33394	7.38718	7.7025	7.96031	7.52949	7.01782	6.93609	7.24033	6.92865	7.62846
HSD17B11	11.6884	11.8784	12.1175	12.3779	12.3045	12.6424	11.581	12.1448	12.0994	12.2842	12.3146	11.4334	12.0368	11.9521	12.3989	11.8698	10.9193	11.4334	11.3632	11.1683	11.3582	11.4831	10.9776	9.91939	12.1943	10.8887	10.5395	11.6764	10.6596	11.5741	12.0473	12.3045	11.7347	10.5604	8.72741	11.4622	11.6597	9.95772	11.4777	11.068	11.3327	10.9606	11.7089	9.82147	9.51207	10.9049	11.2983	10.3495	12.0021
HSF1	7.06248	6.61542	6.39892	7.08654	6.33212	6.41247	7.55573	7.03245	6.55541	6.60857	6.94262	6.74716	6.74397	6.80988	6.108	6.80988	6.39968	6.71353	6.66259	6.41034	7.06414	6.66342	6.9143	7.13311	6.02448	6.49825	6.11412	6.36645	6.20818	6.86583	6.97743	6.50776	7.01605	6.61264	7.27873	6.96459	6.53665	7.10068	6.96051	6.97566	6.92736	6.54312	6.86726	6.49213	7.09887	6.57756	6.75206	6.71996	5.75262
HSPB1	10.5844	9.31914	9.39173	10.4744	8.57491	9.26235	10.2259	9.80155	9.23059	9.30588	10.8669	10.1324	10.2231	9.28436	8.63169	9.48567	9.4348	9.98714	10.3027	9.90798	11.8126	9.08512	11.0605	11.1531	10.0201	11.3895	9.71008	9.37947	10.9276	9.77882	10.1484	9.22886	10.536	10.7724	11.2499	10.0953	9.41274	10.692	12.1757	8.57807	9.76025	9.86686	10.2558	10.4588	11.0799	9.61254	11.0457	10.4484	6.65567
IL33	6.38682	4.37378	4.75353	4.84154	5.23002	4.71828	4.60476	6.60319	4.92852	5.63841	5.47095	5.70703	5.91618	5.09177	4.63522	5.23976	6.47775	6.39287	6.56366	5.96581	5.43555	4.33458	7.94112	8.13552	5.61692	6.65036	6.45637	6.25599	7.32296	5.15564	5.40162	4.90406	7.05838	6.12856	9.16285	6.83168	6.73329	8.56954	4.48875	4.52124	6.66812	7.02106	6.46	8.81534	8.01204	7.53769	5.08911	7.1711	4.08133
IREB2	8.49175	9.31517	8.49967	8.36364	8.8243	8.79443	8.02792	8.69436	8.87585	9.15086	8.77519	8.24682	8.44699	8.54671	9.05555	8.2883	8.37692	8.38427	7.82249	8.13209	7.82923	8.39886	7.97137	7.53293	8.36247	7.73561	8.27092	8.24682	7.91528	7.94682	8.22266	8.6639	7.97185	8.05127	7.59725	8.10707	8.39409	8.07717	7.88155	7.77386	8.43478	8.04051	7.99211	7.83375	7.72157	8.57961	8.02737	8.34869	8.64837
ISCU	10.6912	10.0973	10.1887	10.88	10.9133	10.5507	10.2142	10.5307	10.5454	10.6116	10.3956	10.9895	10.444	10.6882	10.5965	10.2202	10.0473	10.0689	10.0159	10.1423	10.0619	9.80562	10.4434	10.7636	10.5492	10.0171	9.81158	10.2907	10.1792	10.3366	11.0079	10.3326	10.232	10.3041	10.9498	10.6121	10.2829	10.524	10.0891	10.1766	10.3823	10.3356	10.3764	10.5932	11.01	10.0093	10.2451	10.3739	10.2776
JDP2	7.29001	7.54924	7.81761	7.89939	7.62459	7.97513	8.21787	7.4369	7.68219	7.68219	8.27574	7.1574	7.47404	7.81174	7.34814	7.30681	7.03063	7.40287	7.87133	7.12162	6.90468	7.56081	7.35133	7.21928	7.76236	7.14241	6.72893	7.57512	6.64513	8.03466	7.58574	7.90542	7.35084	7.11986	7.28765	7.60593	7.35374	6.84106	8.20619	7.57251	7.40429	7.1936	7.43839	6.75761	6.84703	6.75076	7.46251	6.55015	7.50874
JUN	8.93879	10.4048	10.551	10.4251	10.345	11.2171	10.8894	10.3943	11.1128	9.8032	11.0124	9.10895	12.903	9.71521	10.7824	9.96614	9.96076	10.2554	10.2262	9.98807	10.3779	10.644	9.9516	10.813	11.1559	10.1371	9.93631	9.78678	10.2789	9.96818	11.464	10.0363	10.0894	9.85747	8.91002	9.77798	9.55955	8.93227	10.5816	9.23884	9.28943	9.91183	9.83064	10.0857	9.22112	10.1167	10.683	9.2437	9.80621
KEAP1	8.3651	7.62087	8.10458	8.32726	8.69291	8.05346	9.07798	7.94967	8.06043	8.08217	8.04751	7.3846	7.73848	7.92	7.77007	8.05045	8.38242	8.24224	8.33641	8.56263	8.44285	8.58083	7.58497	8.64043	7.81912	7.8048	8.88932	8.01848	7.86376	8.38604	7.48227	8.10818	7.71711	8.31768	8.17857	8.04675	8.48157	8.29872	8.38916	8.20128	8.01056	8.55959	8.31526	7.58964	7.65841	7.79161	7.7859	8.2775	8.86731
KLHL24	9.54141	10.1134	8.99862	9.15778	9.98935	9.73905	8.927	9.69227	10.0751	10.2215	9.70718	9.59615	9.63848	9.66967	10.1722	9.23519	8.6765	8.82555	8.55546	8.9562	8.84883	8.65493	9.27884	8.13592	9.96898	8.55201	8.19543	8.82629	8.55438	9.05379	9.59854	9.65814	9.37347	8.321	9.02561	9.06837	8.91234	8.13764	8.76249	8.90035	8.69376	8.69925	9.16919	8.41242	8.5884	8.48145	8.80635	8.18802	9.41931
KRAS	8.98156	9.12823	9.5385	9.49026	9.35563	9.64951	8.05618	8.97482	9.16898	9.25987	9.21997	8.88679	9.15374	8.70354	9.44696	9.21139	9.80513	9.07347	9.15682	9.41311	9.79205	9.497	9.00039	8.94246	9.41429	10.0726	9.74651	9.18395	9.11434	8.97091	9.30151	9.33913	8.7713	9.20365	8.45542	9.08907	9.26673	8.82484	9.67619	9.45703	9.28811	9.41938	8.91407	9.16043	8.75536	9.1922	9.76583	9.08417	9.2295
LAMP2	9.82807	10.1119	10.1353	10.5756	10.4577	10.3983	9.17185	9.66486	10.1343	10.3295	10.224	9.21748	9.99493	9.23691	10.2447	9.36623	9.20697	9.59405	9.45525	9.85413	8.85279	9.35051	9.93529	9.62269	10.1864	9.70449	9.73515	9.4534	10.3388	9.25425	9.87688	10.1266	9.08828	9.60662	9.39983	9.69026	9.58322	9.13556	9.35519	9.1537	9.27573	9.81714	9.33088	10.0636	10.0478	9.653	9.26909	9.35581	9.76388
LPCAT3	8.06401	8.84051	8.40026	8.40026	8.68923	8.84051	8.82137	8.31852	8.16617	8.36549	8.6442	7.33746	8.6442	8.10853	8.5271	8.38707	7.96298	8.6442	7.78772	7.57571	6.82948	8.04336	7.46829	6.26442	8.49954	6.70531	7.93983	8.0002	7.61248	7.58199	7.87359	8.38707	7.34412	7.08331	4.69237	7.56778	7.71281	5.99689	7.22945	6.66022	7.56005	7.55229	7.33746	5.83787	6.42551	7.81629	6.8422	6.81693	8.75305
LPIN1	8.18246	7.65831	7.61887	7.06471	7.75634	7.16915	7.65288	7.54631	7.34032	6.95132	7.84267	8.17598	7.8274	7.7817	7.85347	7.84762	8.23079	7.99687	7.91768	8.4189	7.74118	8.73692	8.12464	8.59761	8.00772	8.69696	8.88884	8.46081	8.6719	8.23389	7.77912	7.22487	7.74845	8.35613	8.69466	7.70739	8.01276	8.82528	8.20751	9.24196	8.20518	8.46944	8.19142	8.79683	8.82123	8.41153	8.44504	8.86348	7.89687
MAFG	7.5205	7.80685	7.70382	8.18569	7.88113	7.68569	8.25333	7.75047	7.6398	7.48189	8.1091	7.10744	8.16388	7.11796	7.47381	7.13516	7.84333	7.20255	7.35899	7.46554	7.33646	7.95303	6.66803	7.13479	7.1159	7.12656	8.02087	7.4734	7.15032	7.10085	7.39142	7.31332	7.08909	7.23841	7.56676	7.01776	6.87641	7.31415	7.00911	7.95917	7.04989	7.3954	7.02865	6.90383	7.38361	7.0965	7.04138	7.04637	7.83936
MAP1LC3A	8.48403	8.4829	8.57926	8.57724	8.69787	8.60034	9.41265	8.43059	8.79122	8.72968	9.16756	8.72277	8.43741	9.06319	8.66689	8.38855	7.69677	8.28717	8.04625	7.61331	8.47503	8.01515	8.18193	7.80563	8.02397	7.5933	7.67102	8.2588	7.39408	8.24228	8.86345	8.98194	8.71926	7.89283	7.82279	8.03543	8.18968	7.92577	8.77885	8.29936	8.431	7.71895	8.5614	7.54683	7.55674	7.7481	8.3641	7.51818	8.2116
MAP3K5	8.43488	7.89454	8.16835	8.14512	7.91063	7.98792	7.48054	8.21889	8.29394	7.94969	7.79054	8.61983	8.16574	8.31498	8.55423	9.02167	8.60573	8.50773	8.89546	8.81181	8.55688	8.66502	8.64034	9.19395	8.81773	9.41308	9.02684	8.79442	9.35277	8.58193	8.25226	8.42828	8.28491	8.88954	9.62147	8.55792	8.71828	9.09704	8.99147	9.12796	8.71886	9.09747	8.61257	9.48983	9.43679	9.1459	9.14372	9.18402	8.83458
MAPK1	9.55214	9.39651	8.9634	9.33511	9.14675	9.0614	8.56298	9.13765	9.27134	9.30111	9.39514	9.63412	9.06845	8.84503	9.4028	9.49735	9.27134	9.04019	9.23306	9.25932	9.86909	9.38796	9.64817	9.70037	9.24405	10.1013	9.93173	9.45511	10.1507	8.91253	9.21571	8.9658	9.31409	9.52669	9.38341	9.63097	9.43604	9.80307	9.78217	9.0626	9.65618	9.69149	9.28857	9.70854	10.0515	9.85122	9.88367	9.93383	9.27994
MAPK14	8.5706	8.8701	8.69274	8.55959	8.40956	8.97581	7.55838	8.38342	8.48018	8.77532	8.33231	8.41839	8.34467	8.41693	9.17718	8.71036	8.75027	8.63018	8.29423	8.89346	8.53016	8.72594	8.56535	8.06925	9.12962	8.92263	8.62934	8.79783	8.8204	8.22291	8.0922	8.91012	7.82638	8.13989	8.47361	8.40189	8.62889	8.17916	8.88439	8.55499	8.60191	8.78696	8.34932	8.87051	8.64552	8.9335	8.67647	8.5282	8.93171
MAPK3	9.11926	9.66209	9.42077	10.0719	9.72297	9.76273	10.2466	9.63763	9.42736	9.77986	9.96506	8.94849	9.74196	9.52133	9.27214	9.42406	9.06145	9.71871	9.46027	9.30084	9.43119	9.49983	9.2387	8.89506	9.47173	9.68909	9.58881	9.60973	9.03594	9.60151	9.2826	9.47575	9.08595	9.1606	7.41921	9.47575	9.36815	8.98704	10.135	9.48342	9.1648	9.45671	9.35694	8.50253	8.46753	9.23609	9.46432	8.73596	9.69814
MAPK9	8.07579	7.84291	7.97084	8.72296	8.59166	8.69446	7.38108	7.90592	8.16118	8.43973	7.95484	7.85193	8.15767	7.78689	7.96317	7.51539	7.94341	8.09295	8.21926	8.02668	8.18142	7.9173	8.30906	7.76819	8.13467	8.21778	8.09161	7.79828	8.34075	7.43769	8.11525	7.9318	7.90753	7.78	7.53987	8.31395	7.9282	7.6962	7.69485	7.42639	8.15996	7.96648	8.16203	8.01894	7.88874	8.09123	8.0105	8.00349	7.77017
MIOX	5.246	5.18953	5.10891	5.31184	5.33474	5.46087	5.81801	5.23389	5.5427	5.27067	5.65345	5.08925	5.49942	5.5333	5.40856	5.28837	5.42968	5.21305	5.54683	5.27087	5.25752	5.3988	5.07114	5.09304	5.16341	5.28569	4.83145	5.02266	4.87353	5.21362	5.30599	5.25124	5.3597	5.21651	5.26571	5.13386	5.09965	5.07271	5.70158	5.51037	5.16881	5.03596	5.30619	5.18505	5.0426	4.89422	5.18315	4.88638	5.09843
MT1G	13.2265	12.8508	10.2838	11.6545	12.8508	11.9322	13.2265	12.0807	11.7833	12.1605	13.0285	10.9165	12.9674	11.1663	11.6215	11.4986	10.7535	11.8941	12.1343	10.4611	10.241	11.4186	11.9517	9.66547	8.61961	10.5534	10.959	10.7805	11.3189	11.3671	11.9322	10.4562	12.0137	10.3684	10.5622	11.9517	11.1185	10.6603	10.3532	10.6533	11.1567	10.6603	11.393	11.0468	10.2893	11.1663	11.393	10.2515	10.7394
MT3	6.05588	6.58432	6.05359	6.24236	5.76773	5.84416	7.32195	6.35545	6.50339	6.05877	6.8287	5.92488	6.68893	6.5375	6.35297	6.31354	5.93916	5.76878	6.59225	5.84804	6.0119	6.4843	5.89433	6.3425	6.29701	6.39828	6.06431	6.23483	5.40146	6.46518	6.30132	6.19012	6.649	6.00263	6.16997	6.00922	5.39727	5.89874	6.58174	6.69626	5.99953	6.06154	6.36487	6.14676	5.87546	5.39941	6.0612	5.92968	6.03955
MTDH	9.78815	10.307	9.97169	10.211	9.98446	9.64125	9.58533	9.57578	9.80586	9.64486	9.53511	10.091	9.99621	9.84012	10.2433	10.7317	10.264	10.1795	10.2258	10.0246	9.80012	9.98321	10.1397	10.7579	9.95873	10.17	10.4705	10.4606	10.4606	10.0712	9.80886	9.76928	10.1032	10.3441	11.0443	10.032	10.2388	10.406	9.57455	10.3119	10.1963	10.6435	10.4277	10.8152	10.6818	10.3289	10.3548	10.9698	10.2186
MTOR	6.47805	6.30399	6.3602	6.35555	6.45385	6.29531	6.31168	6.33506	6.26008	6.36169	6.19134	6.48458	6.2737	6.29828	6.5855	6.78814	6.60041	6.67735	6.24413	6.60078	6.67573	6.40737	6.59312	6.71433	6.27447	6.56247	6.62926	6.43052	6.95586	6.57574	6.28209	6.29453	6.32454	6.68915	6.85977	6.50103	6.55466	6.83528	6.62375	6.91529	6.74014	6.66164	6.58654	6.77228	6.78188	6.70253	6.48339	7.02207	6.77765
MYB	6.98556	7.77058	7.07299	6.57976	7.16818	6.95587	6.38753	7.49102	7.41897	7.44563	6.25437	6.81293	7.39247	7.26199	7.47899	8.53232	7.93244	8.21844	8.11522	7.86442	9.97675	7.61154	8.15591	6.88664	6.16333	8.8184	7.50486	7.49702	7.37952	6.66849	7.5501	7.44231	9.00002	7.51621	5.97282	8.01606	8.1566	8.12099	8.47434	7.31429	8.56201	7.70548	8.1658	7.49607	7.80488	8.43302	9.23461	8.92347	7.87509
NCF2	6.83278	5.75697	5.84423	5.82043	5.22793	5.76538	5.51675	5.87347	5.51125	5.39331	6.06906	6.73609	5.78952	6.31251	5.46597	7.65266	7.62961	7.4465	7.5465	8.67022	5.94432	7.34206	7.43261	8.90626	8.02082	7.22248	7.6015	7.12977	8.18022	7.08683	6.26383	5.49047	6.02953	8.37207	9.53172	6.39054	7.44186	8.0132	6.13383	7.29635	6.75653	7.34927	7.00639	10.2935	9.4292	7.85571	7.76969	8.99272	6.34927
NCOA4	11.7991	11.7853	11.8289	11.9153	11.9774	11.902	11.8461	11.813	11.9878	11.9969	11.8535	11.7452	11.683	11.6085	12.2465	12.2024	11.5252	11.8356	11.8766	11.6915	11.1196	11.7	11.5855	11.3402	12.2603	11.3228	11.5252	11.9234	11.4999	11.6495	11.5874	11.8999	11.5132	11.6001	10.9078	11.519	11.8239	10.7355	11.5779	11.4005	11.4542	11.5152	11.7	11.4652	11.1477	11.4838	11.3751	11.3925	12.0385
NF2	7.48041	7.26467	7.61331	7.73792	7.07046	7.78029	7.6839	7.20159	7.23539	7.54157	7.62426	7.01309	7.10875	6.87218	6.92242	7.51346	7.36532	7.74847	7.64939	7.26812	7.46917	7.35976	7.549	7.47089	7.22301	7.92967	7.4269	7.56517	7.53692	6.93198	7.21561	7.16661	7.25611	7.23705	7.78916	7.41713	7.29791	8.05012	7.2445	6.84151	7.16959	7.19398	7.41358	7.49438	7.76243	7.70189	7.49985	8.01684	7.29741
NFE2L2	9.29451	10.0119	10.0285	9.26568	10.2287	10.0598	8.77672	9.65843	9.4708	9.50698	10.492	8.93635	10.7535	9.06179	10.2339	9.71488	9.4851	9.59493	9.39837	8.8345	8.89142	9.21121	9.956	9.73223	9.93381	9.3718	9.28663	9.77821	9.6803	8.86402	9.89614	9.41708	9.60466	9.04233	9.44844	9.33938	9.01234	8.83835	9.45774	8.90361	9.08461	9.33227	9.40225	10.1852	10.0526	9.87483	9.9313	10.2313	9.39262
NFS1	6.9597	7.06077	7.4199	7.24001	7.34468	7.2883	7.46842	6.91806	7.18061	7.42138	7.2512	6.86154	7.10287	6.85907	6.93208	6.46851	6.91269	6.70871	6.68564	6.6113	7.24299	6.62594	6.462	6.77591	6.73272	6.48795	6.73937	6.80376	6.48362	6.85496	6.93478	7.05291	6.87037	6.43787	6.28613	6.89162	6.77979	6.513	7.02689	6.63234	6.70983	6.32265	6.83854	6.13567	6.06095	6.53547	6.32424	6.53031	6.92664
NGB	5.98196	6.48396	6.18673	6.35461	5.89269	5.99633	6.80359	5.94656	6.15985	6.3451	6.64558	5.78117	6.27232	6.13679	6.16297	6.25259	6.09889	5.82327	6.07048	5.82055	6.25722	6.37681	5.68851	5.94559	6.34715	6.22236	5.8643	5.96019	5.75134	6.28224	5.94226	6.08359	5.85131	6.10804	5.9966	5.67631	5.91189	5.71992	6.38833	6.23086	5.98658	5.88998	6.00149	5.98403	5.8564	5.82415	5.95489	5.77208	6.08215
NOX1	6.41203	6.80698	6.42639	6.1699	7.02006	6.77984	5.6391	6.61859	6.89042	6.87852	6.06188	6.27081	6.11129	6.49254	5.83354	5.73794	5.82727	5.66022	5.62106	6.51735	8.84455	6.51346	7.83922	6.34571	5.48512	8.16479	6.05424	5.65005	6.77801	6.47815	6.14817	6.83923	7.28496	6.23534	5.53553	6.96667	6.02786	7.34759	8.16479	6.41899	6.77198	6.77888	6.14137	6.49352	6.65558	6.53431	8.20211	6.72756	6.28009
NOX3	3.09649	3.49278	3.51745	3.41703	2.66233	3.47206	3.73222	3.42583	3.38676	3.29235	3.68979	3.30715	3.36903	3.42652	3.55276	3.14405	3.13456	2.87927	3.39541	3.37212	3.33024	3.55685	3.11832	3.0619	3.51182	3.38565	3.23883	3.30225	3.40089	3.68114	3.17414	3.32055	3.23549	3.22399	3.51292	3.20752	3.1339	3.31102	3.51884	3.41167	3.46426	3.54145	3.27811	3.40644	3.49315	3.31139	3.36525	3.55095	3.06654
NOX4	3.15384	3.45796	3.54609	3.65381	3.67012	3.34742	3.33728	3.22986	2.91924	3.40723	3.63287	3.42211	3.45145	3.80086	3.57811	4.07025	3.16127	4.1818	4.58285	3.51002	3.37531	4.37702	4.71555	5.68488	3.82613	4.63529	3.036	3.51728	4.63001	3.53227	2.90896	3.30702	3.58547	3.9347	6.22464	4.21265	3.62095	3.64907	3.83899	3.06151	3.46419	4.03751	3.95978	4.98039	4.71632	3.58332	3.73455	3.77322	3.40343
NRAS	9.88613	9.94215	9.92996	10.0704	9.54415	9.67095	9.06824	9.63593	9.74113	9.81916	9.65858	9.94921	9.62464	9.09097	9.20505	9.26259	9.84996	9.47426	9.65307	9.55303	10.1561	10.1784	9.15304	9.5101	9.18206	9.98624	10.0901	9.39582	9.57338	9.34687	9.63593	9.49966	9.2508	9.80161	9.60656	9.41684	9.61043	9.79739	9.92996	9.51937	9.47147	9.58881	9.13855	9.39698	9.48597	9.82472	10.619	9.32829	9.6025
OXSR1	8.95795	9.36982	9.0541	9.09767	9.20981	9.56552	7.98756	9.06463	8.95298	8.89044	9.29199	8.90135	9.30076	8.77895	8.92637	8.81622	9.0844	8.81622	9.21243	9.1809	9.81	9.18751	8.87863	8.13879	8.92361	9.46819	8.90215	8.59514	8.84523	8.35826	9.19838	8.81232	8.24129	8.72088	8.36822	8.70761	8.77822	8.4424	8.62257	8.52289	8.7132	8.96493	8.46039	9.16363	8.70836	9.26364	9.49807	9.06697	9.14247
PANX1	7.26648	7.68407	7.72128	8.12666	8.23333	7.65122	7.08664	7.1217	7.26447	7.0356	8.11341	7.55234	7.70815	7.29135	7.74391	7.61042	7.72167	7.81588	7.67123	7.38117	7.35168	7.68448	8.0613	8.14873	7.67284	8.04806	7.98401	7.13847	8.35722	7.36329	7.51908	7.15112	6.97803	7.83963	9.87096	7.47882	7.09999	8.38866	7.40669	7.27282	7.2828	7.57404	7.40699	9.21528	9.31526	8.07	7.64615	8.31801	7.50088
PCK2	10.3497	10.3428	10.7262	11.1795	11.1614	11.0275	11.4875	11.1047	10.9164	11.4835	11.2308	10.4369	10.9249	10.773	11.3306	10.9057	9.74315	11.0438	10.7205	9.70806	8.92313	9.79468	10.4906	7.88249	11.0881	8.16868	9.39152	10.3689	9.39225	10.7877	10.5171	10.9433	10.2697	9.90684	7.44918	10.2034	10.2221	8.04729	9.9384	9.9839	9.56854	9.82286	10.4102	8.29815	7.49606	9.60439	9.2399	8.39615	11.4192
PEBP1	11.7486	12.0067	12.2037	11.8343	12.3754	11.9299	12.2441	12.0021	12.2206	12.3609	12.1638	11.871	11.457	12.0375	12.1536	12.0451	11.5263	12.3199	12.1012	11.331	11.2724	11.3349	11.8773	11.0627	11.9107	10.305	11.1856	11.5546	11.071	11.9058	12.0699	11.9495	11.8501	11.2611	10.0591	11.8947	11.8006	10.7641	10.789	11.4676	11.5612	11.5189	11.7718	10.6704	10.7694	11.2949	10.991	11.2903	12.3788
PGD	8.5654	8.5194	8.20268	8.34279	8.88304	7.67058	8.38806	8.29034	7.94343	8.79691	8.45719	8.09025	8.5654	8.23683	9.41092	8.90697	9.42207	9.4407	8.69423	8.54749	8.24649	8.1854	8.57228	9.29602	8.45959	8.35963	9.22198	9.55478	8.66774	8.23683	7.78863	8.15996	8.44766	9.22536	8.78914	8.32467	8.68609	9.16681	7.46881	8.62275	8.55441	8.45496	8.2048	9.40693	9.07962	9.06511	8.2726	9.91635	9.54018
PLIN2	9.83526	10.7712	10.6248	10.4588	10.6555	10.328	10.829	10.8079	9.90852	10.1598	10.2469	9.54858	11.1798	10.3294	10.9202	10.1395	9.28128	9.88607	9.97949	9.71197	8.25079	9.95268	9.50867	8.43497	10.8652	8.54075	9.27389	9.75054	8.87512	10.0613	10.3231	10.2014	8.77051	9.71272	8.41757	9.17243	9.2203	7.86231	8.89006	8.97885	8.57245	9.65839	9.71431	8.25746	8.49639	9.358	9.1704	8.09257	10.7351
PML	6.85808	6.55268	6.66629	6.27395	6.17389	6.16499	6.81591	6.87589	6.21331	6.5253	6.58811	6.70071	6.71545	6.89038	6.38382	7.11163	7.30536	7.0892	7.00757	7.75154	6.53076	6.85579	6.83031	7.27334	6.88861	7.06165	7.50984	7.1532	7.13737	7.21741	6.60135	6.68929	6.85614	7.28009	7.78154	6.66895	6.98741	7.50041	6.70364	7.22994	6.9974	7.16165	7.01841	7.56242	7.70074	7.3725	6.74161	7.28796	6.85987
PRDX1	11.5066	11.427	11.8879	12.1144	11.8689	11.7212	11.1812	11.4246	11.8847	11.8061	11.5669	11.6966	11.7344	11.4622	11.7942	11.6579	12.2918	11.7766	11.8088	12.018	11.4665	11.7447	11.2718	12.1759	11.3111	12.1144	11.662	11.4336	11.6579	11.2788	11.7178	11.155	11.5361	11.8818	11.0368	11.4117	11.7212	11.3887	10.8665	11.6991	11.4577	11.6775	11.6044	11.5792	11.6475	11.3781	11.4312	11.7344	11.9163
PRDX6	10.2098	10.255	10.1814	10.3856	10.4937	10.4148	9.73615	10.1175	10.1987	10.4246	10.6982	10.0728	10.1379	10.1142	10.0215	10.3146	10.1124	10.456	9.60325	9.81187	12.1598	9.70041	10.708	10.2282	10.3284	10.4604	9.4568	9.732	9.73543	10.3943	10.2272	10.3542	9.9838	10.0728	10.3069	10.0063	10.0502	9.85556	12.01	9.05931	9.42209	9.76219	10.2325	9.91736	10.1591	9.75869	10.3567	10.0937	10.1261
PROM2	5.69471	6.21732	6.32755	6.34927	6.18271	6.09883	7.09699	6.59645	6.57039	6.50945	6.18271	5.76975	6.51477	6.52202	6.28061	7.18153	10.1947	7.44651	7.63685	7.02494	8.35134	6.53555	6.7351	7.99344	6.06279	7.27887	7.99385	7.59849	6.79411	6.45074	6.19178	6.11221	7.12131	8.45501	5.46007	6.9584	6.58459	7.27174	7.95259	6.91458	7.46192	6.11452	6.70865	6.18872	6.33522	7.71654	6.71192	6.85821	6.40399
PSAT1	5.81616	5.82162	6.48788	8.76628	6.37206	5.85949	5.69238	5.7855	5.99446	6.25288	5.74843	6.49769	5.74886	5.09973	5.65925	6.55577	7.71901	7.25379	7.13884	7.36922	6.82382	5.49452	6.42047	7.36685	6.05058	6.31878	6.72882	7.10297	7.30568	5.88118	5.18877	5.36178	6.00747	6.77694	8.77239	7.1505	7.05406	7.69673	6.03561	5.26124	7.3402	7.37042	6.11381	8.49392	7.72149	7.35932	6.71513	8.15039	7.20342
PTGS2	5.11215	4.8032	5.10264	4.37302	4.48011	4.78539	4.01619	4.36396	4.6037	4.27427	4.70493	4.69628	6.05711	4.74176	4.11222	6.75002	6.16945	6.72143	7.74589	8.32119	4.7587	6.73228	7.92944	8.83681	6.86704	7.05228	7.54964	8.16557	9.08054	6.54679	5.76289	4.37302	5.15432	8.00272	9.58947	8.04893	6.0783	7.78914	4.83297	7.88906	5.35497	8.47339	5.39641	10.3335	10.5208	7.20732	8.06715	7.18523	5.44802
RB1	9.00597	9.10665	8.42973	8.25339	8.2014	8.30606	6.246	8.28617	8.25464	8.09527	7.7901	9.50394	8.16746	7.82549	8.20865	7.90969	8.65777	8.25339	8.90601	8.92522	8.07022	8.33915	8.61214	8.63617	8.69931	8.86374	9.30806	8.74196	9.26359	8.09158	8.44505	7.99076	8.57682	8.96187	9.59647	8.58367	8.72358	9.127	7.95834	8.2521	8.47049	8.82138	8.93761	9.63856	9.60132	8.98521	9.30698	9.42349	8.31184
RELA	8.32482	8.47595	8.03827	7.69744	7.41491	7.4848	8.51618	8.29579	7.6458	7.50333	8.2237	8.09557	8.22451	7.77197	7.25804	8.24626	8.17724	8.38644	7.99567	8.08277	7.92974	8.50083	7.88501	8.30529	7.54179	8.13594	8.35411	8.04361	8.26245	8.08785	7.96147	7.91233	8.07878	8.25927	8.99151	7.93592	7.94775	8.61399	8.06268	7.83308	8.2918	8.00017	7.83717	8.29319	8.60284	8.15224	7.96986	8.34656	7.50798
RGS4	5.01309	5.05425	4.83826	4.93332	4.41865	4.67909	4.99937	4.79486	5.04644	4.75743	5.28065	5.00549	5.56264	5.10209	5.21144	5.4336	4.99075	5.55628	5.19749	5.5088	4.84931	5.15618	5.46765	7.45164	5.11516	4.96726	4.87012	5.23292	7.4325	5.05643	4.71719	5.01351	4.84043	5.88902	6.68269	5.7666	4.39099	5.75176	5.12835	5.75354	4.98662	5.42352	5.03556	6.33091	7.43924	5.8549	5.15709	6.7311	4.94183
RIPK1	7.38123	7.4075	8.09742	7.36598	7.98582	7.93053	7.06113	7.55832	7.62195	7.8039	8.12971	7.04664	7.68129	7.44357	8.11379	7.59333	7.86147	7.45619	7.78534	7.83635	7.0979	8.10537	7.37291	6.88821	7.97871	8.07344	7.93453	7.55366	8.26166	7.64085	7.41393	7.93118	6.90592	7.45894	6.91832	7.29099	7.67186	7.07978	7.85134	7.77454	7.55663	7.83264	7.40314	7.53265	7.2021	7.83635	8.05334	7.4463	8.05334
RPL8	12.754	12.3315	11.9787	12.5147	12.279	11.7047	12.6378	12.3664	11.934	12.2479	11.728	12.6021	11.9657	11.691	11.475	11.8225	12.1188	12.279	12.4149	11.9949	12.6021	11.9657	12.1534	12.2328	11.1615	11.4642	11.3999	11.4485	11.5542	11.728	12.6767	11.6209	12.0867	12.3128	12.4149	12.4489	12.218	12.6021	11.568	11.5406	12.2479	12.218	12.2479	11.4237	12.279	11.9657	11.7555	12.2479	11.691
RRM2	7.34933	8.47143	8.1862	7.242	7.23506	7.0209	7.12688	7.60613	7.78751	7.8201	6.42761	8.26861	8.42583	6.88873	7.62801	8.76577	9.1017	9.65419	8.85898	9.74681	8.50146	7.87056	8.57367	8.69738	6.48921	8.12376	9.07999	9.01551	8.59707	7.99853	7.4582	7.23616	8.36282	9.02713	9.1689	9.01794	8.75449	8.84366	7.33727	8.6051	8.08944	9.02133	9.20631	8.69603	9.1222	9.54476	8.10543	10.8524	9.38183
SAT1	11.8627	11.7229	11.8104	11.6447	12.265	12.1736	11.5356	11.9887	12.3603	12.0349	11.9218	12.1023	12.2984	12.6338	12.6338	12.4671	12.3488	12.3711	12.3488	12.6485	11.9117	12.2788	12.1315	12.4817	13.1511	12.5532	12.3397	12.2834	12.6288	12.2427	11.9443	12.0902	12.0963	12.5926	12.5053	11.8811	11.9651	12.0688	11.7982	12.7787	12.1664	12.2878	12.2721	12.8528	12.6233	12.414	12.5824	12.2685	12.7245
SCD	8.16081	8.33958	7.08831	9.14623	9.82965	7.58088	8.85407	8.2281	7.4558	7.62147	9.10343	7.57134	8.29406	6.96824	8.72906	8.44533	7.97396	9.73395	8.49445	8.14402	9.35524	7.13959	8.94146	9.05106	6.80431	8.33772	7.79651	8.96678	9.51845	8.64462	8.37643	8.34886	9.01943	8.10728	7.65505	9.22476	9.37158	9.12809	9.50867	9.30252	10.3573	8.84819	9.13809	9.35524	8.42682	9.72081	8.82151	9.71426	8.2611
SCP2	10.9947	11.5632	11.4053	11.6164	11.6481	11.5083	11.206	11.2357	11.6982	11.7373	11.6434	10.9061	11.4687	11.2784	11.6034	11.4166	11.3036	11.301	11.4442	10.9495	10.8632	10.9658	11.085	10.3505	11.4015	10.7452	10.8725	11.1736	10.8623	11.2461	11.1753	11.4825	11.0003	10.8519	8.98766	11.191	11.1787	10.2667	11.192	11.0815	10.8745	11.0217	11.1133	10.1929	10.0012	10.9247	10.8741	10.3497	11.6332
SESN2	7.41361	7.50953	8.3155	8.37823	8.15994	8.5443	8.86335	7.83836	7.96935	8.3961	8.17156	7.25088	8.31333	8.17284	8.12865	7.68941	7.65974	7.80389	7.10135	7.86294	8.07051	7.17439	7.37033	6.56244	8.71677	7.9231	7.2856	7.46095	7.4149	8.25905	8.01048	8.0515	7.5152	7.68141	6.10199	7.52181	8.13561	7.21063	8.7816	7.74915	7.28494	7.46583	7.43612	7.2212	6.63841	7.31675	7.79473	6.81312	7.87058
SIRT1	8.25502	7.91764	7.58308	7.97164	8.29328	8.16306	7.57788	8.07361	8.15991	8.11082	8.13977	8.6036	8.35887	7.75473	8.03535	7.28793	7.15706	7.2942	7.23609	7.22765	7.65407	7.4676	7.48852	7.52618	7.90714	7.39412	7.87978	7.42653	7.64707	7.39412	8.15412	7.85962	7.61825	7.3413	8.23665	7.42513	7.63601	7.57159	7.29055	7.52001	7.39842	7.53598	7.70967	7.60889	7.88464	7.68518	7.99141	7.37898	7.71374
SNX4	8.85973	8.97929	9.55524	9.45362	9.36972	9.90757	8.09845	8.51223	9.18026	9.45162	9.10825	8.47315	9.27016	8.64951	9.55044	9.51029	10.0646	9.06917	9.02868	9.39531	9.3713	9.15072	9.07973	8.4477	9.7432	9.64119	9.42581	9.11773	9.07239	8.56092	9.02732	9.1196	8.49234	8.60833	7.31853	9.32043	9.20095	8.3143	8.57444	8.69507	9.10513	9.06814	8.96009	8.66644	8.1395	8.85191	9.2236	8.58128	10.1864
SOCS1	6.05331	6.21771	5.96747	6.08488	5.84306	5.40139	6.38881	5.75139	6.32097	5.62642	5.59669	6.63397	5.64754	6.5479	6.08987	6.92428	6.84141	6.32097	6.30071	8.3336	5.82037	6.61223	5.68924	6.54906	6.11794	7.09953	6.83756	6.35114	7.29556	6.83953	6.26422	5.94189	6.4104	7.29359	8.73252	6.22744	6.20315	8.35805	6.2612	8.14208	6.71384	7.27557	6.46147	7.71699	7.74182	7.83503	6.42111	7.55478	6.31321
SP1	9.12282	9.60572	9.52563	9.04513	9.14083	9.20963	9.1384	9.4028	9.58598	9.47712	9.88947	9.22781	9.12282	9.23824	9.3395	9.22781	9.77286	9.19678	8.17768	9.89756	8.9772	9.46552	9.35097	7.65662	9.88947	9.50892	10.1117	8.88525	9.39597	8.62436	9.18082	10.0542	9.49188	8.2446	8.47875	9.14083	9.19678	9.22603	9.05794	9.32549	9.4385	9.39837	8.68511	8.94719	9.23613	9.07774	8.29062	9.78615	9.82824
SQSTM1	8.9533	8.66405	8.26397	9.5628	8.67849	8.70638	9.12895	8.75481	8.49554	8.65843	8.53385	8.54218	8.90145	8.68155	8.4299	8.36553	8.96972	8.28153	8.76805	8.74737	9.38862	8.84325	8.58289	9.16969	8.62224	9.21359	8.46477	8.39174	8.9633	8.5056	8.86222	8.48603	8.2627	9.03927	9.32606	8.51824	8.56728	9.07006	8.93447	9.00194	8.09347	8.52951	8.61878	9.1239	8.92547	8.57596	8.80345	8.76198	7.95826
SRC	7.48161	8.13795	8.35611	8.36584	8.25931	8.53655	9.17737	7.86778	8.20979	8.27486	8.6387	6.99156	8.23848	8.277	8.42876	8.59171	8.63793	8.18712	8.19785	8.2516	7.96244	8.32696	7.38596	7.60895	8.42755	8.33079	8.12752	8.22523	7.6111	8.3005	7.78814	8.58075	7.69377	8.41559	7.38648	7.74649	8.12089	7.82973	9.00784	8.66394	8.23916	7.67949	7.81724	8.35928	7.15269	7.75182	7.86886	7.39971	8.23295
SRXN1	7.87687	7.61843	7.98204	9.15803	8.45729	8.61469	7.7265	7.30551	7.2446	7.75631	7.7769	6.46144	8.46653	7.14667	8.62901	7.85991	8.8159	7.81184	7.90984	7.86909	8.22167	9.55118	7.70302	8.71507	7.68949	7.94904	8.53979	8.34909	8.23839	7.4493	7.99243	7.20729	6.9775	8.06492	6.96093	7.28218	8.05216	7.64134	7.97903	7.96478	7.54894	8.26427	7.47234	8.15383	7.62915	7.68258	7.73656	8.23639	7.66506
STAT3	9.04104	9.35157	9.98153	8.8745	8.97163	9.01264	9.14093	8.83581	8.8583	8.79446	9.11298	8.84427	9.36848	9.37883	9.08015	9.33262	9.76271	9.09526	9.12841	10.0051	9.12537	10.0184	9.38648	9.16842	9.5376	10.245	10.089	9.58499	10.0051	9.39007	8.95681	9.59479	9.21261	9.47662	9.51678	9.14093	9.83644	10.089	9.15122	9.96837	10.1251	10.1973	9.36848	9.94435	9.98725	10.4166	9.58996	10.1546	9.98725
STMN1	7.04376	7.9393	6.8966	6.46474	7.09214	6.56002	6.36696	7.03094	7.35524	7.30554	6.34662	7.90541	7.33423	6.57985	7.3488	7.49286	7.10943	7.27171	7.34309	7.06742	7.29152	7.0201	6.96516	7.13149	5.8916	6.81262	6.78735	6.8597	6.60196	6.72766	7.38726	6.94538	7.66456	7.0856	7.59699	7.50056	7.17841	7.30783	6.49988	6.78212	7.28501	7.09868	7.41658	6.51428	7.00415	7.13336	6.9679	7.60535	7.25993
TAZ	8.06515	7.67052	7.7298	8.12344	7.72237	7.51776	8.34287	7.9734	7.68536	7.74831	8.1613	8.08966	7.39138	7.78179	7.64207	7.66986	7.3686	7.84318	7.68747	7.31243	7.35907	7.69485	7.36456	7.21768	7.34665	7.53503	7.26796	7.7789	7.45967	7.81915	7.78601	8.17439	7.99438	7.42902	8.28618	7.48499	7.42955	7.92952	7.92337	8.08512	7.49016	7.47843	7.33254	7.17539	7.74831	7.80572	7.38837	7.75791	7.53554
TF	5.57085	6.22463	4.98553	5.07135	5.64148	5.06434	5.63414	5.70033	5.97594	5.83164	5.01257	7.38399	5.12323	5.6371	6.31788	5.28369	5.08292	4.93007	5.64455	4.83918	5.62522	5.23802	5.65278	5.4796	5.48363	5.85211	5.2841	5.16024	5.6461	5.60654	5.77373	5.18268	5.64562	5.31419	6.20979	6.00328	5.14811	5.39916	5.51433	5.57687	5.24713	5.57892	5.58311	5.16158	5.79474	5.10178	6.44843	5.52129	5.01352
TFAP2C	4.58509	4.55897	4.54447	5.14108	4.84283	4.74738	4.84714	4.53991	4.59641	4.88542	4.87132	4.80136	5.02738	4.62712	4.85153	5.32628	5.59501	5.36778	5.06174	5.09676	5.14108	4.84553	5.45402	6.80223	4.95789	6.1023	5.57464	4.95633	6.74363	4.8397	4.65338	4.71314	5.08376	6.01954	7.81485	5.35929	5.32845	6.2436	5.8855	5.28202	4.77032	5.19252	4.70376	6.47508	7.0647	5.64379	5.79107	5.21137	4.44195
TFR2	4.92503	5.12423	5.09049	5.48893	4.8308	4.76394	5.72398	4.93868	5.11929	5.14028	5.04932	4.7261	5.27657	5.08748	5.22432	4.8792	5.08389	4.92259	5.01553	4.88088	4.81897	5.12644	4.81543	4.82621	5.30656	5.28696	4.99982	5.16731	4.88712	4.91628	4.93496	5.21665	4.83031	4.79083	4.94526	4.89452	4.53791	5.00014	5.0062	5.33115	4.7916	5.17215	4.9078	4.8679	4.84086	4.54901	4.86578	4.82234	4.94836
TLR4	6.68024	5.90096	5.67733	5.16674	5.78029	5.52574	5.16835	6.03713	5.4583	5.25282	5.38664	7.00074	5.34492	6.03826	5.30544	6.81696	6.10106	6.47598	6.85104	7.58141	6.30205	6.59916	6.97634	7.99022	6.79803	7.61511	7.06392	6.44988	7.64465	6.40915	6.22112	5.24813	6.08348	7.61087	8.39999	6.45195	6.724	7.40432	6.70867	6.20837	6.43849	6.85898	6.33021	8.13654	8.39831	7.3505	7.23847	7.34104	5.82431
TMBIM4	10.7237	10.6156	11.1237	10.8378	10.8975	10.6432	9.81228	10.7617	10.9616	10.2778	10.1917	10.5101	10.4272	10.7476	10.4619	10.5541	10.8569	10.6788	10.7202	11.3253	11.1126	10.6586	11.1213	11.0664	10.829	10.9319	11.1925	10.7595	11.5827	10.1928	10.8504	10.7624	10.632	11.2967	10.7077	10.7396	10.5436	10.8393	11.064	11.1165	10.9703	10.9436	10.921	11.0937	10.8952	10.9544	11.0481	10.8282	10.8975
TP53	7.83511	7.88407	6.60208	6.29555	6.44621	6.36974	6.6617	7.50814	6.75567	6.99067	6.38647	8.08974	6.63216	6.45719	6.46407	6.84284	6.86009	7.53218	7.02531	6.90515	7.73194	6.72529	7.25642	6.84714	5.94965	6.61714	6.64948	6.80136	6.769	6.8068	7.52969	6.81648	7.76535	7.13651	7.71904	7.49001	7.59859	7.95771	6.68394	5.73112	7.5147	6.90718	7.43908	6.72176	7.7115	7.2708	6.84223	7.86355	6.63404
TP63	5.42549	5.11791	5.13126	4.89277	5.28279	4.88762	5.4276	5.17475	4.83861	4.72115	5.08528	5.167	5.11645	4.88611	4.77092	4.8904	5.46103	4.7636	4.59395	5.30367	5.06282	4.77731	5.23063	5.48928	4.89576	5.39109	4.95192	5.00682	5.3843	5.17546	5.42898	4.67315	5.06623	5.14072	5.77955	5.4492	5.01167	5.17726	5.11754	5.28247	4.94336	5.28011	5.15841	5.2666	5.41182	5.06554	5.26511	5.08919	4.87324
TRIB3	6.94636	6.58153	6.12819	8.90443	6.57131	6.61382	6.52165	6.12536	6.69429	6.21019	6.19659	6.91712	6.40787	6.66135	6.24941	6.5792	6.18131	6.47321	6.7239	6.41793	6.47666	6.47224	6.27421	6.27987	6.47481	6.20225	6.41759	6.14971	6.23185	6.59695	6.51898	6.11204	6.37964	6.48323	6.91342	6.60238	6.36705	6.31629	6.59619	6.24976	6.45869	6.55336	6.27355	6.40722	6.42182	6.44717	6.42472	6.39984	5.69287
TXNIP	12.3777	11.4032	10.7673	10.5075	10.1705	10.2996	11.1239	12.111	11.6648	11.0646	11.4541	12.3396	11.5749	12.1221	10.7712	11.5604	11.2366	11.5503	11.5604	12.0051	11.8215	12.2552	12.2662	11.5102	12.2072	12.111	11.5749	11.4032	12.0894	11.3568	11.8515	11.6648	11.583	11.9194	12.3882	11.9308	11.3362	11.9926	12.0293	11.154	11.9706	11.7924	11.5911	11.8417	12.1221	12.0998	12.0562	11.9308	11.2239
TXNRD1	8.97541	8.38603	8.53667	9.1134	9.23605	8.995	8.5802	8.31193	8.57228	8.84754	9.31349	8.22824	8.98851	8.11913	9.55948	8.80671	9.59752	8.57435	8.40202	9.12819	9.16041	9.98036	8.22779	9.32574	8.48555	9.23882	9.48402	8.93105	8.87092	8.14426	8.37713	8.32936	7.9699	8.82159	8.09888	8.21678	8.28071	8.59086	8.59289	9.34832	8.3574	9.08136	8.35136	8.79301	8.78591	8.29622	8.69187	8.59146	8.62472
UBC	13.4834	12.7509	13.7371	13.5121	13.4834	13.6938	13.3608	13.0897	13.3217	13.3217	13.1915	13.3608	13.6493	13.3217	13.1257	13.5121	13.3971	13.0269	13.0269	13.3971	13.3217	13.56	13.2569	13.3608	13.2569	13.4834	13.4834	13.3608	13.3608	13.2569	13.7371	13.2905	12.7798	13.2228	13.0269	13.2228	13.3217	13.0897	13.2905	13.2228	13.1582	13.2905	13.0897	13.3217	13.0897	13.3971	13.4409	13.1915	13.1915
ULK1	7.20096	6.82269	6.66562	7.14976	7.09664	6.96716	7.85182	7.44483	7.43128	7.42896	7.4997	7.04557	7.15535	7.69794	7.23752	6.89782	6.98371	7.05848	7.10183	6.55876	7.04742	6.88564	6.94754	6.9201	7.28597	6.92353	6.92451	6.95839	6.5546	7.72013	7.33043	7.52451	7.31502	7.00103	7.86644	7.14153	6.72813	7.31351	7.74948	7.45644	6.57092	7.02089	7.05263	6.86551	6.84356	6.54266	6.73767	6.29684	6.80453
ULK2	6.16454	5.93084	5.51383	6.15328	6.25622	5.8511	5.31713	5.80827	5.21083	5.56837	5.37432	5.98539	5.92373	5.5837	5.30444	5.7784	5.78535	6.4332	5.97039	6.08235	6.12425	5.37432	6.71766	6.4844	6.17493	6.26573	5.84845	5.43203	6.58841	5.70995	5.96442	5.85468	6.6506	6.00768	6.92831	6.50735	6.27017	6.41493	5.45522	5.30444	6.19534	6.23111	6.31489	6.70886	6.87914	6.35608	6.22984	6.66676	5.79369
VEGFA	8.71382	9.78628	9.68504	9.52534	9.49945	9.91924	10.6146	10.0771	9.82821	9.46505	10.6411	8.33246	11.3965	9.97136	10.0982	9.72036	9.90309	8.71799	9.08858	9.55769	9.04906	9.44228	9.03027	8.9119	9.68856	10.5718	9.79648	9.43455	9.39088	8.99154	9.66904	10.2547	9.42817	9.31046	8.63565	8.49017	9.20531	9.51852	9.82005	9.88867	9.85388	9.47332	8.92534	10.3166	9.13145	9.89658	9.82237	9.11831	9.73205
VLDLR	4.30303	3.90129	4.183	4.16659	5.33266	3.1067	4.70873	4.40859	4.21805	3.99777	5.34885	4.55961	4.21646	4.08263	4.12059	4.6816	6.81197	4.75688	5.17424	4.38324	5.48573	4.33461	6.58375	6.08138	4.71554	4.56536	5.73755	4.2195	5.2201	4.29434	4.2087	4.07077	4.5138	4.59598	6.14235	4.88946	3.88402	4.68893	5.50797	4.31596	4.81494	4.16083	4.21456	5.64959	6.19093	4.90782	4.93214	4.84003	3.22868
XBP1	8.75367	9.04695	9.55608	9.55318	9.02388	9.09649	8.87907	9.38567	9.14126	8.60289	9.06724	9.06314	9.59142	9.48122	9.08378	10.0683	9.78004	10.2739	10.5542	10.3263	9.54252	9.86647	10.2062	10.6722	10.1144	10.3378	10.3648	10.4764	11.0943	9.85201	9.8871	9.59441	9.79736	10.2284	11.1679	10.4404	9.8899	10.7373	9.70539	10.3107	10.5251	10.5314	10.1678	10.9956	11.6403	10.925	10.1678	10.1929	9.74143
YY1AP1	9.12448	8.67962	8.45235	8.01301	8.40484	8.37761	8.53071	9.32968	8.70255	8.69078	8.91574	9.46215	8.7138	8.57037	8.71436	8.49698	8.30259	8.45881	8.4288	8.27492	8.54671	8.3421	8.62188	8.42345	8.54329	8.36211	8.4455	8.74516	8.55312	8.76128	9.12014	8.88586	8.87822	8.3649	9.22939	8.58394	8.67151	8.91574	8.17201	8.39715	8.86906	8.46591	8.4677	8.62255	9.22464	8.47637	8.82009	8.86099	8.59219
ZNF419	8.00895	7.23214	6.7757	7.25492	7.46659	7.53171	6.8188	7.25282	7.0407	7.12939	7.47518	8.04426	7.00707	6.86121	6.77385	7.07371	7.01161	6.99359	7.17064	6.96621	7.18554	7.28989	6.7623	7.27124	6.90081	6.85737	6.39413	6.78287	6.84383	7.23028	7.73576	7.22283	7.6202	6.86806	7.42526	7.05793	7.01015	7.04107	6.88059	7.11095	7.27282	6.92549	7.1866	6.89722	6.62866	7.21378	7.12298	6.88326	7.36221
[truncated: 672 more columns]
