# Supplementary material for: Development and Experimental Validation of Machine Learning-Based Disulfidptosis-Related Ferroptosis Biomarkers in Inflammatory Bowel Disease
Source: Genes (Basel). 2025 Apr 27;16(5):496. doi: 10.3390/genes16050496 (PMC12110833; doi:10.3390/genes16050496)
Supplement: Supplementary file 1 [file genes-16-00496-s001.zip › Table S2.xlsx]

## Sheet: Sheet1
Table S2. Disulfidptosis-associated genes (DAGs) curated from Gan et al.'s dataset
ID	GSE102133_GSM2728650_Control	GSE102133_GSM2728651_Control	GSE102133_GSM2728652_Control	GSE102133_GSM2728653_Control	GSE102133_GSM2728654_Control	GSE102133_GSM2728655_Control	GSE102133_GSM2728656_Control	GSE102133_GSM2728657_Control	GSE102133_GSM2728658_Control	GSE102133_GSM2728659_Control	GSE102133_GSM2728660_Control	GSE102133_GSM2728661_Control	GSE102133_GSM2728662_Treat	GSE102133_GSM2728663_Treat	GSE102133_GSM2728664_Treat	GSE102133_GSM2728665_Treat	GSE102133_GSM2728666_Treat	GSE102133_GSM2728667_Treat	GSE102133_GSM2728668_Treat	GSE102133_GSM2728669_Treat	GSE102133_GSM2728670_Treat	GSE102133_GSM2728671_Treat	GSE102133_GSM2728672_Treat	GSE102133_GSM2728673_Treat	GSE102133_GSM2728674_Treat	GSE102133_GSM2728675_Treat	GSE102133_GSM2728676_Treat	GSE102133_GSM2728677_Treat	GSE102133_GSM2728678_Treat	GSE102133_GSM2728679_Treat	GSE102133_GSM2728680_Treat	GSE102133_GSM2728681_Treat	GSE102133_GSM2728682_Treat	GSE102133_GSM2728683_Treat	GSE102133_GSM2728684_Treat	GSE102133_GSM2728685_Treat	GSE102133_GSM2728686_Treat	GSE102133_GSM2728687_Treat	GSE102133_GSM2728688_Treat	GSE102133_GSM2728689_Treat	GSE102133_GSM2728690_Treat	GSE102133_GSM2728691_Treat	GSE102133_GSM2728692_Treat	GSE102133_GSM2728693_Treat	GSE102133_GSM2728694_Treat	GSE102133_GSM2728695_Treat	GSE102133_GSM2728696_Treat	GSE102133_GSM2728697_Treat	GSE102133_GSM2728698_Treat
CD2AP	10.2075	10.553	10.4525	10.4085	10.7371	10.8612	10.0376	10.2046	10.6802	10.6374	11.0035	9.68582	10.3242	10.4119	10.9962	10.1317	10.4034	9.53808	9.75689	10.0882	9.78843	10.0934	9.71404	9.01587	10.9424	10.4085	10.1645	10.4984	10.1874	9.9246	10.3691	10.5938	9.95221	9.34171	7.10205	10.0882	9.93063	9.01141	10.7794	10.3591	9.38511	10.1227	10.0759	9.06507	8.73459	10.0654	10.0908	8.95795	10.2863
DSTN	10.205	10.4594	10.8845	10.9005	10.624	11.1631	9.87073	10.4709	10.7966	10.8149	10.8226	10.8285	10.9495	10.0912	10.6181	10.8321	11.1886	10.7626	11.0585	11.3707	11.8786	10.7341	11.9926	11.7351	11.0687	11.8363	11.0431	10.8925	11.3361	10.3264	10.5587	10.7178	11.1442	11.255	10.3694	11.3823	11.0195	11.1206	11.39	10.8748	11.1408	11.2201	11.324	11.2296	11.0585	10.863	11.5311	11.5325	10.4465
GYS1	7.24151	7.40431	7.40367	7.40794	7.13191	7.20126	7.80376	7.35703	7.04434	7.25405	7.71047	7.30875	7.23331	7.73952	6.90827	7.78622	7.96681	8.2563	7.35381	7.80584	8.30124	6.92904	7.63311	7.68867	7.54697	7.67348	7.65917	7.83008	7.92444	7.77323	7.26648	7.18951	7.538	8.03708	8.42673	7.69054	7.69294	8.14266	7.88321	7.3805	8.04373	7.27732	7.51805	8.11196	8.17108	7.62964	8.2291	8.00341	7.84642
IQGAP1	10.2003	10.4997	10.0793	9.75814	9.8379	10.1309	9.47803	10.1229	10.1369	9.80213	10.0321	10.2644	10.0308	10.3277	9.92087	10.677	10.4733	10.3945	10.3138	10.6875	11.172	10.5093	10.637	10.9638	10.4831	11.2333	10.8373	10.3637	11.1965	10.2048	10.0942	10.0476	10.5744	10.777	10.8131	10.437	10.5155	10.9281	10.8649	10.6725	10.7257	10.7675	10.4694	11.2252	11.0664	10.9696	11.0292	11.1223	10.2908
LRPPRC	9.73578	9.87263	9.48357	9.61791	9.72608	9.29773	8.02182	9.68192	9.27775	9.77208	9.08862	9.53402	9.28043	8.63865	9.24286	9.47177	9.58901	9.56624	9.82282	9.64246	10.3152	9.25014	9.50136	9.42176	8.22297	8.86193	9.27947	9.04221	9.52703	8.46238	9.61547	9.55391	9.64404	9.59783	9.09924	9.51628	9.83725	9.87263	8.68276	8.31785	9.91699	9.40085	9.57761	9.09075	9.39929	9.73857	9.79501	10.2983	9.43746
NCKAP1	9.17068	9.83278	10.0028	10.3957	9.99928	10.2432	8.57523	9.59132	10.2883	9.99751	10.1743	8.91424	10.0662	9.37668	10.2446	10.3422	10.1602	9.7937	9.86064	9.60854	9.59132	9.77948	10.0854	9.94537	10.4248	10.4088	10.2883	10.068	10.2415	9.23317	9.66958	9.95232	9.87207	9.2356	7.59947	9.77264	9.71797	9.44768	9.63006	9.58865	9.70712	9.92837	9.7937	9.47737	9.21451	9.95958	9.68874	10.0231	10.2935
NUBPL	5.9902	6.33345	6.40323	5.8473	6.33659	5.62845	4.44149	5.75273	5.56023	6.40136	5.34949	5.60029	5.74848	5.58374	5.2524	5.53181	5.24965	5.6392	5.94653	5.98843	6.40437	5.52773	5.5137	5.60334	4.81595	4.90768	6.0516	5.71483	5.6449	4.16007	5.9576	5.75318	5.53878	5.48216	4.96019	6.5798	6.64909	5.42961	4.57503	6.34148	6.49844	5.99842	5.49556	5.50179	5.73657	7.13287	5.83194	6.35127	5.84614
PDLIM1	11.0141	12.0316	11.4199	12.0512	12.0267	11.7433	11.7639	11.4411	12.1582	12.0267	12.4297	11.1179	11.6155	11.8315	11.7433	11.4622	10.701	11.5966	11.3527	11.2319	11.7388	11.3638	11.3871	11.1547	11.7639	11.6447	11.0756	11.1547	11.5898	11.1956	11.5658	11.8759	11.9002	11.1207	10.6369	12.2885	11.5408	10.6786	12.1582	11.001	11.311	11.5787	11.9518	10.9345	11.0946	11.207	11.9002	10.6808	10.9636
RPN1	9.58106	9.80771	10.2118	10.2679	9.74583	9.99624	9.69363	9.61698	9.81252	9.70854	9.58193	9.49793	10.2705	10.0507	9.88368	10.3226	10.5652	10.4801	10.3773	10.5372	10.2129	10.4955	10.5388	10.8126	10.0422	10.7024	10.5683	10.3595	10.5765	10.1727	9.91671	9.78373	10.0097	10.5053	10.2216	10.2167	10.2335	10.4861	9.86667	10.8104	10.5174	10.6479	10.5263	10.5053	10.8104	10.6007	10.531	10.8387	10.0627
TLN1	7.16603	6.02782	6.31832	6.04083	5.9149	5.86942	6.10503	6.42084	6.04178	5.96633	6.39381	7.36418	6.50616	6.51156	6.22185	6.81203	6.2119	6.74886	6.23467	6.43201	5.71374	6.96347	7.37755	7.49467	6.81056	6.59506	6.57794	6.56321	7.28786	7.02596	6.83504	5.89204	6.6744	6.941	8.48027	6.6787	6.55301	7.60808	6.05714	6.28585	6.73472	6.99227	6.70323	8.12655	7.66923	6.72265	6.78007	7.63146	6.48895
[truncated: 672 more columns]
