# Supplementary material for: Development and Experimental Validation of Machine Learning-Based Disulfidptosis-Related Ferroptosis Biomarkers in Inflammatory Bowel Disease
Source: Genes (Basel). 2025 Apr 27;16(5):496. doi: 10.3390/genes16050496 (PMC12110833; doi:10.3390/genes16050496)
Supplement: Supplementary file 1 [file genes-16-00496-s001.zip › Table S3.xlsx]

## Sheet: Sheet1
Table S3: Marker Gene-Based Cell Type Annotation
p_val	avg_log2FC	pct.1	pct.2	p_val_adj	cluster	gene
DERL3	0	5.46062	0.952	0.037	0	Plasma cell	DERL3
MZB1	0	4.95649	0.988	0.074	0	Plasma cell	MZB1
TNFRSF17	0	5.41289	0.849	0.021	0	Plasma cell	TNFRSF17
CD79A	0	1.79382	0.874	0.092	0	Plasma cell	CD79A
PRDX4	0	3.35194	0.896	0.132	0	Plasma cell	PRDX4
FKBP11	0	2.99814	0.919	0.184	0	Plasma cell	FKBP11
SEC11C	0	2.93441	0.963	0.251	0	Plasma cell	SEC11C
PLPP5	0	2.15359	0.816	0.112	0	Plasma cell	PLPP5
JCHAIN	0	6.09878	0.982	0.306	0	Plasma cell	JCHAIN
XBP1	0	2.35584	0.885	0.231	0	Plasma cell	XBP1
FCRL5	0	2.74262	0.676	0.032	0	Plasma cell	FCRL5
EAF2	0	2.03782	0.71	0.072	0	Plasma cell	EAF2
SSR3	0	1.96898	0.945	0.309	0	Plasma cell	SSR3
SELENOS	0	1.43895	0.889	0.256	0	Plasma cell	SELENOS
ERLEC1	0	1.70196	0.804	0.172	0	Plasma cell	ERLEC1
UBE2J1	0	1.62171	0.789	0.161	0	Plasma cell	UBE2J1
SPCS3	0	1.54272	0.918	0.298	0	Plasma cell	SPCS3
LMAN1	0	1.41833	0.842	0.223	0	Plasma cell	LMAN1
ALG5	0	1.47942	0.749	0.141	0	Plasma cell	ALG5
TXNDC15	0	1.68875	0.728	0.13	0	Plasma cell	TXNDC15
SEL1L	0	1.60841	0.73	0.138	0	Plasma cell	SEL1L
SLAMF7	0	1.40245	0.675	0.085	0	Plasma cell	SLAMF7
ANKRD28	0	1.55034	0.762	0.172	0	Plasma cell	ANKRD28
FKBP2	0	1.78942	0.959	0.369	0	Plasma cell	FKBP2
PDIA6	0	1.03792	0.882	0.294	0	Plasma cell	PDIA6
SRPRB	0	1.53115	0.697	0.11	0	Plasma cell	SRPRB
DNAJB9	0	1.31524	0.782	0.197	0	Plasma cell	DNAJB9
NUCB2	0	1.03032	0.78	0.201	0	Plasma cell	NUCB2
TENT5C	0	0.923093	0.839	0.264	0	Plasma cell	TENT5C
KDELR1	0	0.706764	0.793	0.223	0	Plasma cell	KDELR1
MANF	0	1.5885	0.761	0.197	0	Plasma cell	MANF
RPN2	0	1.06824	0.833	0.271	0	Plasma cell	RPN2
TMEM208	0	0.777549	0.794	0.233	0	Plasma cell	TMEM208
SELENOM	0	0.537095	0.746	0.185	0	Plasma cell	SELENOM
IGHA2	0	5.22253	0.729	0.169	0	Plasma cell	IGHA2
SPAG4	0	4.03907	0.572	0.017	0	Plasma cell	SPAG4
TPD52	0	0.460959	0.683	0.129	0	Plasma cell	TPD52
HERPUD1	0	2.06983	0.929	0.375	0	Plasma cell	HERPUD1
CD27	0	1.05638	0.715	0.161	0	Plasma cell	CD27
HM13	0	0.77884	0.758	0.208	0	Plasma cell	HM13
TMED10	0	0.616583	0.839	0.297	0	Plasma cell	TMED10
ITM2C	0	0.522909	0.773	0.232	0	Plasma cell	ITM2C
CCPG1	0	0.872549	0.701	0.16	0	Plasma cell	CCPG1
TRAM1	0	0.723216	0.799	0.259	0	Plasma cell	TRAM1
DDOST	0	0.843168	0.757	0.218	0	Plasma cell	DDOST
PIM2	0	1.42228	0.657	0.12	0	Plasma cell	PIM2
CD38	0	1.76472	0.614	0.078	0	Plasma cell	CD38
POU2AF1	0	2.03837	0.581	0.047	0	Plasma cell	POU2AF1
KRTCAP2	0	0.737373	0.835	0.303	0	Plasma cell	KRTCAP2
PDIA4	0	0.996034	0.689	0.157	0	Plasma cell	PDIA4
GNG7	0	2.05737	0.578	0.049	0	Plasma cell	GNG7
OSTC	0	0.53926	0.839	0.311	0	Plasma cell	OSTC
TMED9	0	0.596937	0.805	0.277	0	Plasma cell	TMED9
LMAN2	0	0.646713	0.821	0.301	0	Plasma cell	LMAN2
SDF2L1	0	1.65413	0.679	0.16	0	Plasma cell	SDF2L1
REEP5	0	0.447359	0.86	0.345	0	Plasma cell	REEP5
SPATS2	0	1.51777	0.588	0.082	0	Plasma cell	SPATS2
LY96	0	0.304369	0.606	0.101	0	Plasma cell	LY96
SPCS1	0	1.44428	0.948	0.443	0	Plasma cell	SPCS1
ZBP1	0	2.32464	0.543	0.041	0	Plasma cell	ZBP1
PRDM1	0	1.13429	0.699	0.199	0	Plasma cell	PRDM1
MEF2C	0	0.26178	0.618	0.121	0	Plasma cell	MEF2C
MEI1	0	1.88979	0.551	0.055	0	Plasma cell	MEI1
SPCS2	0	1.45281	0.959	0.463	0	Plasma cell	SPCS2
DNAJC3	0	0.60193	0.677	0.186	0	Plasma cell	DNAJC3
ICAM2	0	0.731979	0.599	0.111	0	Plasma cell	ICAM2
HSP90B1	0	1.54552	0.967	0.481	0	Plasma cell	HSP90B1
RAB30	0	2.16305	0.553	0.072	0	Plasma cell	RAB30
DERL1	0	0.601574	0.678	0.199	0	Plasma cell	DERL1
CNPY2	0	0.323775	0.697	0.219	0	Plasma cell	CNPY2
SIL1	0	1.00079	0.576	0.1	0	Plasma cell	SIL1
SRPRA	0	0.404115	0.666	0.193	0	Plasma cell	SRPRA
MYDGF	0	1.36346	0.653	0.181	0	Plasma cell	MYDGF
RABAC1	0	0.690272	0.837	0.366	0	Plasma cell	RABAC1
KDELR2	0	0.575971	0.657	0.188	0	Plasma cell	KDELR2
ERGIC3	0	0.375201	0.662	0.193	0	Plasma cell	ERGIC3
SDC1	0	2.76236	0.497	0.031	0	Plasma cell	SDC1
TMEM258	0	0.678723	0.933	0.47	0	Plasma cell	TMEM258
ERGIC2	0	0.371493	0.648	0.188	0	Plasma cell	ERGIC2
CISD2	0	0.359794	0.623	0.165	0	Plasma cell	CISD2
FNDC3A	0	0.642132	0.587	0.129	0	Plasma cell	FNDC3A
TMEM59	0	0.748893	0.924	0.467	0	Plasma cell	TMEM59
DUSP5	0	1.38734	0.584	0.136	0	Plasma cell	DUSP5
IGLV3-1	0	6.00791	0.455	0.009	0	Plasma cell	IGLV3-1
COMMD3	0	0.365937	0.596	0.154	0	Plasma cell	COMMD3
TP53INP1	0	1.12938	0.547	0.106	0	Plasma cell	TP53INP1
CHID1	0	0.988387	0.546	0.107	0	Plasma cell	CHID1
SEL1L3	0	0.878798	0.535	0.104	0	Plasma cell	SEL1L3
EHMT1	0	1.27732	0.565	0.134	0	Plasma cell	EHMT1
HSPA13	0	1.03206	0.521	0.091	0	Plasma cell	HSPA13
PDK1	0	2.14213	0.476	0.046	0	Plasma cell	PDK1
HIST1H1C	0	0.574955	0.609	0.182	0	Plasma cell	HIST1H1C
TXNDC11	0	1.28198	0.499	0.076	0	Plasma cell	TXNDC11
SEC61B	0	0.775337	0.955	0.536	0	Plasma cell	SEC61B
HSPA5	0	0.338861	0.893	0.478	0	Plasma cell	HSPA5
CLPTM1L	0	1.09927	0.497	0.084	0	Plasma cell	CLPTM1L
PPIB	0	0.660786	0.945	0.532	0	Plasma cell	PPIB
SSR4	0	3.2199	0.995	0.583	0	Plasma cell	SSR4
TMEM205	0	0.47757	0.536	0.124	0	Plasma cell	TMEM205
CYTOR	0	0.566251	0.697	0.286	0	Plasma cell	CYTOR
MANEA	0	2.19381	0.445	0.038	0	Plasma cell	MANEA
LINC02362	0	5.36762	0.414	0.007	0	Plasma cell	LINC02362
RPN1	0	0.25857	0.58	0.175	0	Plasma cell	RPN1
CRELD2	0	1.70713	0.485	0.083	0	Plasma cell	CRELD2
SLC35B1	0	0.639981	0.505	0.108	0	Plasma cell	SLC35B1
CREB3L2	0	0.75882	0.486	0.101	0	Plasma cell	CREB3L2
TPST2	0	0.813887	0.467	0.086	0	Plasma cell	TPST2
IGLC2	0	6.02802	0.82	0.443	0	Plasma cell	IGLC2
ST6GALNAC4	0	1.5932	0.428	0.052	0	Plasma cell	ST6GALNAC4
ARSA	0	0.732124	0.438	0.067	0	Plasma cell	ARSA
EDEM2	0	0.786641	0.443	0.081	0	Plasma cell	EDEM2
UAP1	0	0.437099	0.474	0.118	0	Plasma cell	UAP1
CPEB4	0	0.594801	0.465	0.11	0	Plasma cell	CPEB4
FBXW7	0	0.454577	0.468	0.116	0	Plasma cell	FBXW7
ST6GAL1	0	0.439882	0.443	0.094	0	Plasma cell	ST6GAL1
IGLC3	0	6.26955	0.708	0.362	0	Plasma cell	IGLC3
GMPPB	0	0.940139	0.41	0.066	0	Plasma cell	GMPPB
CPNE5	0	1.76726	0.379	0.035	0	Plasma cell	CPNE5
IGHG3	0	5.82591	0.44	0.097	0	Plasma cell	IGHG3
IGHG1	0	6.25555	0.462	0.121	0	Plasma cell	IGHG1
IGHA1	0	5.49516	0.952	0.611	0	Plasma cell	IGHA1
C12orf45	0	0.372247	0.444	0.108	0	Plasma cell	C12orf45
ADA2	0	0.457	0.416	0.08	0	Plasma cell	ADA2
CHPF	0	2.33937	0.365	0.031	0	Plasma cell	CHPF
SYVN1	0	0.689939	0.41	0.076	0	Plasma cell	SYVN1
BHLHE41	0	2.15367	0.355	0.025	0	Plasma cell	BHLHE41
AC012236.1	0	3.87206	0.339	0.012	0	Plasma cell	AC012236.1
B4GALT3	0	0.776903	0.393	0.069	0	Plasma cell	B4GALT3
FAM3C	0	0.396532	0.433	0.109	0	Plasma cell	FAM3C
A1BG	0	0.260775	0.421	0.1	0	Plasma cell	A1BG
BTG2	0	0.370926	0.848	0.531	0	Plasma cell	BTG2
MIR29B2CHG	0	0.782019	0.393	0.077	0	Plasma cell	MIR29B2CHG
CADM1	0	2.22064	0.345	0.029	0	Plasma cell	CADM1
COBLL1	0	1.35496	0.368	0.053	0	Plasma cell	COBLL1
HSH2D	0	0.259794	0.399	0.085	0	Plasma cell	HSH2D
IGHG4	0	5.92374	0.366	0.054	0	Plasma cell	IGHG4
PNOC	0	2.41178	0.331	0.022	0	Plasma cell	PNOC
DNAJC1	0	0.650645	0.392	0.084	0	Plasma cell	DNAJC1
IFNAR2	0	0.785216	0.379	0.072	0	Plasma cell	IFNAR2
IGLV6-57	0	5.82609	0.312	0.008	0	Plasma cell	IGLV6-57
CYBA	0	0.639203	0.715	0.416	0	Plasma cell	CYBA
IRF4	0	0.876553	0.369	0.071	0	Plasma cell	IRF4
AGA	0	0.659275	0.359	0.062	0	Plasma cell	AGA
PGM3	0	0.857503	0.362	0.066	0	Plasma cell	PGM3
LAX1	0	0.487826	0.36	0.067	0	Plasma cell	LAX1
TAPBPL	0	0.439497	0.367	0.077	0	Plasma cell	TAPBPL
MCEE	0	0.977408	0.336	0.049	0	Plasma cell	MCEE
SEC24D	0	0.581781	0.369	0.083	0	Plasma cell	SEC24D
C1GALT1C1	0	0.460166	0.363	0.08	0	Plasma cell	C1GALT1C1
IKBIP	0	0.293303	0.363	0.083	0	Plasma cell	IKBIP
BET1	0	0.320795	0.367	0.088	0	Plasma cell	BET1
KCNN3	0	3.31477	0.29	0.013	0	Plasma cell	KCNN3
GLCCI1	0	0.377283	0.357	0.08	0	Plasma cell	GLCCI1
FAM30A	0	2.61371	0.31	0.034	0	Plasma cell	FAM30A
IGLL5	0	6.56682	0.293	0.018	0	Plasma cell	IGLL5
EDEM1	0	0.293525	0.396	0.123	0	Plasma cell	EDEM1
Z93930.2	0	1.03479	0.322	0.049	0	Plasma cell	Z93930.2
IFI27L1	0	0.742868	0.326	0.061	0	Plasma cell	IFI27L1
FICD	0	1.87445	0.288	0.025	0	Plasma cell	FICD
TNFRSF13B	0	0.598997	0.309	0.047	0	Plasma cell	TNFRSF13B
WIPI1	0	0.621571	0.317	0.057	0	Plasma cell	WIPI1
SRM	0	0.682458	0.325	0.066	0	Plasma cell	SRM
TOR3A	0	0.992741	0.325	0.066	0	Plasma cell	TOR3A
SLC25A4	0	0.458063	0.314	0.055	0	Plasma cell	SLC25A4
HSD17B8	0	1.37562	0.289	0.032	0	Plasma cell	HSD17B8
EIF2AK4	0	0.612254	0.326	0.069	0	Plasma cell	EIF2AK4
CLIC4	0	0.370505	0.32	0.071	0	Plasma cell	CLIC4
U62317.5	0	1.41961	0.273	0.027	0	Plasma cell	U62317.5
FUT8	0	0.293545	0.33	0.084	0	Plasma cell	FUT8
PKHD1L1	0	3.11053	0.256	0.011	0	Plasma cell	PKHD1L1
TMEM19	0	1.02306	0.281	0.04	0	Plasma cell	TMEM19
IGKV4-1	0	5.07495	0.258	0.019	0	Plasma cell	IGKV4-1
TRAM2	0	1.51183	0.277	0.039	0	Plasma cell	TRAM2
CASP10	0	0.438837	0.289	0.053	0	Plasma cell	CASP10
RASGRP3	0	1.13104	0.272	0.044	0	Plasma cell	RASGRP3
IGF1	0	0.284435	0.263	0.035	0	Plasma cell	IGF1
SLC38A5	0	1.39069	0.256	0.03	0	Plasma cell	SLC38A5
ABHD14A	0	0.385196	0.279	0.055	0	Plasma cell	ABHD14A
IGHG2	0	5.7384	0.312	0.088	0	Plasma cell	IGHG2
STT3A	0	0.287545	0.298	0.074	0	Plasma cell	STT3A
B4GALT7	0	0.800158	0.267	0.045	0	Plasma cell	B4GALT7
BLNK	0	0.616319	0.268	0.046	0	Plasma cell	BLNK
UBA5	0	0.392432	0.284	0.062	0	Plasma cell	UBA5
PIK3CG	0	0.356667	0.268	0.051	0	Plasma cell	PIK3CG
GLT8D1	0	0.414581	0.253	0.058	0	Plasma cell	GLT8D1
AARS	0	0.25395	0.253	0.059	0	Plasma cell	AARS
IGKC	0	5.93578	0.993	0.864	0	Plasma cell	IGKC
IGHM	2.58945e-181	5.11672	0.329	0.189	5.93969e-177	Plasma cell	IGHM
CD3D	0	2.48127	0.908	0.149	0	CD4+ Tem	CD3D
CD2	0	2.95803	0.829	0.125	0	CD4+ Tem	CD2
CD3E	0	2.56476	0.814	0.138	0	CD4+ Tem	CD3E
TRAC	0	2.80646	0.824	0.152	0	CD4+ Tem	TRAC
IL32	0	2.13073	0.91	0.257	0	CD4+ Tem	IL32
IL7R	0	3.4639	0.76	0.111	0	CD4+ Tem	IL7R
CD3G	0	2.30165	0.702	0.12	0	CD4+ Tem	CD3G
TRBC2	0	2.67355	0.736	0.155	0	CD4+ Tem	TRBC2
KLRB1	0	2.82894	0.632	0.085	0	CD4+ Tem	KLRB1
CD52	0	1.47614	0.847	0.305	0	CD4+ Tem	CD52
FYB1	0	1.97948	0.703	0.165	0	CD4+ Tem	FYB1
PTPRC	0	1.69851	0.904	0.385	0	CD4+ Tem	PTPRC
SPOCK2	0	3.27702	0.581	0.077	0	CD4+ Tem	SPOCK2
CXCR4	0	1.65506	0.789	0.302	0	CD4+ Tem	CXCR4
LTB	0	2.78649	0.58	0.105	0	CD4+ Tem	LTB
TRBC1	0	2.67795	0.583	0.108	0	CD4+ Tem	TRBC1
LCK	0	2.31711	0.567	0.115	0	CD4+ Tem	LCK
EVL	0	1.92199	0.648	0.197	0	CD4+ Tem	EVL
LEPROTL1	0	2.27258	0.739	0.296	0	CD4+ Tem	LEPROTL1
CD7	0	1.71193	0.562	0.121	0	CD4+ Tem	CD7
ICOS	0	3.92513	0.485	0.044	0	CD4+ Tem	ICOS
RORA	0	2.93319	0.601	0.165	0	CD4+ Tem	RORA
S100A4	0	1.58618	0.856	0.425	0	CD4+ Tem	S100A4
CREM	0	1.79657	0.772	0.347	0	CD4+ Tem	CREM
ARHGDIB	0	1.59866	0.845	0.425	0	CD4+ Tem	ARHGDIB
GIMAP7	0	2.50536	0.518	0.102	0	CD4+ Tem	GIMAP7
TNFAIP3	0	1.80799	0.756	0.346	0	CD4+ Tem	TNFAIP3
LAPTM5	0	0.944025	0.686	0.277	0	CD4+ Tem	LAPTM5
GPR183	0	1.92265	0.646	0.24	0	CD4+ Tem	GPR183
CLEC2D	0	2.0065	0.567	0.17	0	CD4+ Tem	CLEC2D
FYN	0	1.9227	0.543	0.147	0	CD4+ Tem	FYN
HCST	0	1.15088	0.645	0.263	0	CD4+ Tem	HCST
CORO1A	0	1.25515	0.699	0.319	0	CD4+ Tem	CORO1A
ARL4C	0	1.95606	0.542	0.163	0	CD4+ Tem	ARL4C
CD247	0	2.18447	0.426	0.08	0	CD4+ Tem	CD247
ETS1	0	2.1737	0.488	0.145	0	CD4+ Tem	ETS1
CD28	0	3.58157	0.381	0.039	0	CD4+ Tem	CD28
CD48	0	1.44738	0.701	0.362	0	CD4+ Tem	CD48
BTG1	0	1.66207	0.892	0.554	0	CD4+ Tem	BTG1
ACAP1	0	1.96546	0.606	0.274	0	CD4+ Tem	ACAP1
CCR6	0	3.73004	0.373	0.047	0	CD4+ Tem	CCR6
CD37	0	0.973089	0.636	0.317	0	CD4+ Tem	CD37
BCL11B	0	3.02285	0.372	0.054	0	CD4+ Tem	BCL11B
SRGN	0	0.885703	0.944	0.626	0	CD4+ Tem	SRGN
EML4	0	1.78775	0.538	0.224	0	CD4+ Tem	EML4
ANXA1	0	1.83121	0.551	0.242	0	CD4+ Tem	ANXA1
SYTL3	0	1.64422	0.477	0.168	0	CD4+ Tem	SYTL3
PBXIP1	0	2.49329	0.454	0.146	0	CD4+ Tem	PBXIP1
ITM2A	0	2.38355	0.54	0.236	0	CD4+ Tem	ITM2A
FXYD5	0	1.94478	0.643	0.341	0	CD4+ Tem	FXYD5
REL	0	0.837098	0.614	0.313	0	CD4+ Tem	REL
SAMSN1	0	1.21963	0.611	0.318	0	CD4+ Tem	SAMSN1
CD69	0	1.76866	0.546	0.255	0	CD4+ Tem	CD69
CD96	0	1.71311	0.39	0.101	0	CD4+ Tem	CD96
LAT	0	2.47882	0.363	0.078	0	CD4+ Tem	LAT
TRAT1	0	2.66742	0.337	0.055	0	CD4+ Tem	TRAT1
GIMAP4	0	2.15256	0.362	0.08	0	CD4+ Tem	GIMAP4
STK4	0	1.59134	0.751	0.47	0	CD4+ Tem	STK4
MAF	0	2.61364	0.362	0.084	0	CD4+ Tem	MAF
SKAP1	0	2.22949	0.393	0.119	0	CD4+ Tem	SKAP1
LCP1	0	0.449391	0.54	0.269	0	CD4+ Tem	LCP1
ZNF331	0	1.33844	0.526	0.258	0	CD4+ Tem	ZNF331
AAK1	0	2.11061	0.447	0.18	0	CD4+ Tem	AAK1
SATB1	0	2.51268	0.351	0.085	0	CD4+ Tem	SATB1
CNOT6L	0	1.88566	0.469	0.206	0	CD4+ Tem	CNOT6L
SARAF	0	1.92432	0.761	0.502	0	CD4+ Tem	SARAF
GMFG	0	1.44885	0.765	0.506	0	CD4+ Tem	GMFG
STK17B	0	1.45434	0.674	0.418	0	CD4+ Tem	STK17B
CD6	0	2.87253	0.298	0.042	0	CD4+ Tem	CD6
CDC42SE2	0	1.63086	0.581	0.325	0	CD4+ Tem	CDC42SE2
PPP2R5C	0	1.7089	0.639	0.384	0	CD4+ Tem	PPP2R5C
CYTIP	0	1.41285	0.751	0.497	0	CD4+ Tem	CYTIP
RNF19A	0	1.66895	0.508	0.258	0	CD4+ Tem	RNF19A
STAT4	0	2.12867	0.347	0.101	0	CD4+ Tem	STAT4
GPRIN3	0	2.27801	0.35	0.105	0	CD4+ Tem	GPRIN3
RARRES3	0	0.922686	0.605	0.36	0	CD4+ Tem	RARRES3
TCF7	0	2.50776	0.327	0.084	0	CD4+ Tem	TCF7
CD4	0	2.52556	0.301	0.058	0	CD4+ Tem	CD4
SLC2A3	0	0.87168	0.505	0.262	0	CD4+ Tem	SLC2A3
2025-09-06	0	1.73978	0.58	0.338	0	CD4+ Tem	2025-09-06
MBNL1	0	1.3586	0.605	0.364	0	CD4+ Tem	MBNL1
ITK	0	2.8562	0.286	0.045	0	CD4+ Tem	ITK
SLA	0	1.60669	0.363	0.122	0	CD4+ Tem	SLA
CCR7	0	2.99369	0.286	0.046	0	CD4+ Tem	CCR7
CTLA4	0	3.74074	0.266	0.028	0	CD4+ Tem	CTLA4
PDE4D	0	1.85508	0.38	0.142	0	CD4+ Tem	PDE4D
ZFAS1	0	0.968759	0.682	0.449	0	CD4+ Tem	ZFAS1
ALOX5AP	0	0.641233	0.388	0.156	0	CD4+ Tem	ALOX5AP
RUNX3	0	1.19283	0.431	0.2	0	CD4+ Tem	RUNX3
ZC3H12D	0	3.60031	0.263	0.033	0	CD4+ Tem	ZC3H12D
LIMD2	0	1.40612	0.433	0.204	0	CD4+ Tem	LIMD2
SH2D2A	0	1.90302	0.307	0.078	0	CD4+ Tem	SH2D2A
ABRACL	0	1.46703	0.518	0.291	0	CD4+ Tem	ABRACL
CST7	0	0.514118	0.372	0.145	0	CD4+ Tem	CST7
PIK3IP1	0	2.47985	0.315	0.088	0	CD4+ Tem	PIK3IP1
SYNE2	0	1.38832	0.494	0.267	0	CD4+ Tem	SYNE2
TNFRSF1B	0	1.27579	0.377	0.151	0	CD4+ Tem	TNFRSF1B
BATF	0	3.00464	0.289	0.063	0	CD4+ Tem	BATF
PIK3R1	0	1.27271	0.402	0.177	0	CD4+ Tem	PIK3R1
RASGRP1	0	2.34513	0.324	0.099	0	CD4+ Tem	RASGRP1
GPSM3	0	1.27228	0.499	0.274	0	CD4+ Tem	GPSM3
ARL6IP5	0	1.40067	0.581	0.357	0	CD4+ Tem	ARL6IP5
GNG2	0	1.41841	0.396	0.173	0	CD4+ Tem	GNG2
COMMD6	0	1.16962	0.796	0.574	0	CD4+ Tem	COMMD6
BIRC3	0	1.08595	0.564	0.342	0	CD4+ Tem	BIRC3
FOXP1	0	1.50999	0.428	0.207	0	CD4+ Tem	FOXP1
P2RY10	0	2.29555	0.366	0.145	0	CD4+ Tem	P2RY10
GZMM	0	1.57373	0.296	0.077	0	CD4+ Tem	GZMM
LINC01871	0	1.28444	0.318	0.101	0	CD4+ Tem	LINC01871
PTPN22	0	1.37676	0.37	0.155	0	CD4+ Tem	PTPN22
PPP1CB	0	1.31358	0.572	0.357	0	CD4+ Tem	PPP1CB
ARID4B	0	1.29419	0.543	0.329	0	CD4+ Tem	ARID4B
APBB1IP	0	1.77697	0.35	0.138	0	CD4+ Tem	APBB1IP
RHOH	0	1.03995	0.567	0.356	0	CD4+ Tem	RHOH
NAP1L1	0	1.09075	0.656	0.446	0	CD4+ Tem	NAP1L1
RAC2	0	1.18144	0.625	0.415	0	CD4+ Tem	RAC2
AC058791.1	0	1.64505	0.528	0.319	0	CD4+ Tem	AC058791.1
TRAF3IP3	0	2.12726	0.368	0.159	0	CD4+ Tem	TRAF3IP3
MGAT4A	0	1.80258	0.327	0.119	0	CD4+ Tem	MGAT4A
WIPF1	0	1.28579	0.528	0.321	0	CD4+ Tem	WIPF1
IKZF1	0	1.95307	0.39	0.183	0	CD4+ Tem	IKZF1
MYL12A	0	0.896573	0.837	0.63	0	CD4+ Tem	MYL12A
ANKRD12	0	1.64982	0.727	0.52	0	CD4+ Tem	ANKRD12
ODF2L	0	1.90082	0.403	0.197	0	CD4+ Tem	ODF2L
TRAF1	0	2.2698	0.269	0.065	0	CD4+ Tem	TRAF1
RGS10	0	0.960806	0.439	0.235	0	CD4+ Tem	RGS10
SH3BGRL3	0	0.651672	0.872	0.67	0	CD4+ Tem	SH3BGRL3
PDCD4	0	1.26845	0.602	0.4	0	CD4+ Tem	PDCD4
DDX24	0	1.30979	0.712	0.513	0	CD4+ Tem	DDX24
TNFRSF4	0	3.72568	0.274	0.076	0	CD4+ Tem	TNFRSF4
LBH	0	1.75684	0.314	0.116	0	CD4+ Tem	LBH
CELF2	0	1.43159	0.431	0.233	0	CD4+ Tem	CELF2
CD44	0	0.766643	0.694	0.498	0	CD4+ Tem	CD44
OXNAD1	0	2.23541	0.275	0.08	0	CD4+ Tem	OXNAD1
PDCL3	0	1.70284	0.372	0.178	0	CD4+ Tem	PDCL3
IL2RG	0	1.48861	0.522	0.328	0	CD4+ Tem	IL2RG
LDHB	0	1.46574	0.66	0.466	0	CD4+ Tem	LDHB
ELF1	0	1.2689	0.585	0.391	0	CD4+ Tem	ELF1
SF1	0	1.48561	0.542	0.35	0	CD4+ Tem	SF1
IL2RB	0	1.65602	0.266	0.074	0	CD4+ Tem	IL2RB
TNFAIP8	0	1.30096	0.436	0.246	0	CD4+ Tem	TNFAIP8
RNF213	0	0.995694	0.571	0.381	0	CD4+ Tem	RNF213
LIMS1	0	1.27502	0.432	0.245	0	CD4+ Tem	LIMS1
PRKCH	0	1.71589	0.266	0.079	0	CD4+ Tem	PRKCH
SLFN5	0	1.67621	0.301	0.116	0	CD4+ Tem	SLFN5
TOMM7	0	1.21579	0.892	0.71	0	CD4+ Tem	TOMM7
TIGIT	0	2.15737	0.257	0.076	0	CD4+ Tem	TIGIT
PTGER4	0	1.75446	0.29	0.109	0	CD4+ Tem	PTGER4
RIPOR2	0	1.13148	0.279	0.099	0	CD4+ Tem	RIPOR2
PABPC1	0	1.10172	0.834	0.654	0	CD4+ Tem	PABPC1
SRSF7	0	0.937512	0.779	0.6	0	CD4+ Tem	SRSF7
NPM1	0	0.975188	0.881	0.707	0	CD4+ Tem	NPM1
GLIPR1	0	1.70444	0.435	0.261	0	CD4+ Tem	GLIPR1
ARHGAP15	0	1.77191	0.314	0.142	0	CD4+ Tem	ARHGAP15
IDS	0	1.56609	0.463	0.292	0	CD4+ Tem	IDS
RGS1	0	1.2187	0.616	0.445	0	CD4+ Tem	RGS1
BTF3	0	0.963354	0.889	0.72	0	CD4+ Tem	BTF3
HNRNPA1	0	0.931515	0.803	0.636	0	CD4+ Tem	HNRNPA1
G3BP2	0	1.35397	0.51	0.343	0	CD4+ Tem	G3BP2
YWHAB	0	1.0261	0.702	0.537	0	CD4+ Tem	YWHAB
KMT2E	0	1.05576	0.657	0.494	0	CD4+ Tem	KMT2E
CYLD	0	1.48969	0.436	0.273	0	CD4+ Tem	CYLD
RPS10	0	1.21519	0.87	0.709	0	CD4+ Tem	RPS10
CALM1	0	1.15794	0.793	0.632	0	CD4+ Tem	CALM1
CRYBG1	0	1.4676	0.256	0.096	0	CD4+ Tem	CRYBG1
CDKN1B	0	1.8053	0.425	0.266	0	CD4+ Tem	CDKN1B
MYL12B	0	0.453382	0.768	0.61	0	CD4+ Tem	MYL12B
RPL31	0	0.998074	0.876	0.721	0	CD4+ Tem	RPL31
SKP1	0	0.922413	0.771	0.616	0	CD4+ Tem	SKP1
RPL4	0	1.01741	0.878	0.725	0	CD4+ Tem	RPL4
SOD1	0	1.05321	0.669	0.517	0	CD4+ Tem	SOD1
RPS20	0	1.0501	0.894	0.743	0	CD4+ Tem	RPS20
CFL1	0	0.479964	0.887	0.737	0	CD4+ Tem	CFL1
N4BP2L2	0	1.1433	0.656	0.506	0	CD4+ Tem	N4BP2L2
DDX5	0	0.856404	0.905	0.756	0	CD4+ Tem	DDX5
HINT1	0	0.946373	0.849	0.702	0	CD4+ Tem	HINT1
TSC22D3	0	1.30019	0.639	0.494	0	CD4+ Tem	TSC22D3
HLA-E	0	0.705277	0.898	0.757	0	CD4+ Tem	HLA-E
RPL23	0	0.850807	0.902	0.764	0	CD4+ Tem	RPL23
EIF3E	0	1.06929	0.657	0.52	0	CD4+ Tem	EIF3E
RPSA	0	1.07057	0.941	0.806	0	CD4+ Tem	RPSA
HLA-A	0	0.912191	0.945	0.811	0	CD4+ Tem	HLA-A
RPL5	0	0.972006	0.963	0.83	0	CD4+ Tem	RPL5
RPL7	0	0.941868	0.929	0.797	0	CD4+ Tem	RPL7
HSP90AA1	0	0.588187	0.896	0.764	0	CD4+ Tem	HSP90AA1
RPL27	0	1.02181	0.942	0.81	0	CD4+ Tem	RPL27
PRRC2C	0	0.81694	0.656	0.525	0	CD4+ Tem	PRRC2C
UQCRB	0	0.87835	0.844	0.713	0	CD4+ Tem	UQCRB
RPL36A	0	1.10849	0.662	0.534	0	CD4+ Tem	RPL36A
YWHAZ	0	0.739987	0.716	0.588	0	CD4+ Tem	YWHAZ
PFDN5	0	0.813386	0.917	0.789	0	CD4+ Tem	PFDN5
YPEL5	0	1.07906	0.639	0.512	0	CD4+ Tem	YPEL5
ACTB	0	0.345157	0.968	0.841	0	CD4+ Tem	ACTB
RPL36AL	0	0.638104	0.922	0.799	0	CD4+ Tem	RPL36AL
RPS7	0	0.870978	0.978	0.858	0	CD4+ Tem	RPS7
RPL10A	0	1.02359	0.959	0.839	0	CD4+ Tem	RPL10A
HSPA8	0	0.706959	0.794	0.674	0	CD4+ Tem	HSPA8
NACA	0	0.892269	0.96	0.84	0	CD4+ Tem	NACA
RPL38	0	1.00245	0.942	0.822	0	CD4+ Tem	RPL38
RPS21	0	1.12841	0.967	0.847	0	CD4+ Tem	RPS21
RPL24	0	0.895663	0.971	0.852	0	CD4+ Tem	RPL24
RPL22	0	0.957251	0.957	0.84	0	CD4+ Tem	RPL22
SUMO2	0	0.735885	0.753	0.636	0	CD4+ Tem	SUMO2
EEF1B2	0	0.88583	0.926	0.81	0	CD4+ Tem	EEF1B2
UBA52	0	0.973042	0.961	0.845	0	CD4+ Tem	UBA52
RPS13	0	1.09241	0.976	0.861	0	CD4+ Tem	RPS13
RPS25	0	1.15053	0.974	0.86	0	CD4+ Tem	RPS25
RACK1	0	0.694296	0.944	0.835	0	CD4+ Tem	RACK1
RPS5	0	0.692817	0.948	0.84	0	CD4+ Tem	RPS5
EEF1D	0	0.800943	0.921	0.814	0	CD4+ Tem	EEF1D
COX7C	0	0.646839	0.863	0.756	0	CD4+ Tem	COX7C
RPS4X	0	1.02667	0.979	0.873	0	CD4+ Tem	RPS4X
TMA7	0	0.673033	0.872	0.767	0	CD4+ Tem	TMA7
RPL9	0	1.1999	0.969	0.864	0	CD4+ Tem	RPL9
JUND	0	0.774277	0.778	0.673	0	CD4+ Tem	JUND
RPS15A	0	1.19907	0.984	0.881	0	CD4+ Tem	RPS15A
RPL23A	0	1.04668	0.966	0.863	0	CD4+ Tem	RPL23A
RPL14	0	1.01805	0.973	0.871	0	CD4+ Tem	RPL14
RPL6	0	0.860525	0.973	0.871	0	CD4+ Tem	RPL6
RPL26	0	0.943903	0.973	0.871	0	CD4+ Tem	RPL26
RPS16	0	1.02307	0.973	0.871	0	CD4+ Tem	RPS16
RPL15	0	0.770871	0.974	0.875	0	CD4+ Tem	RPL15
RPL35A	0	0.97191	0.978	0.879	0	CD4+ Tem	RPL35A
RPL39	0	1.14415	0.987	0.891	0	CD4+ Tem	RPL39
RPS6	0	1.11592	0.976	0.882	0	CD4+ Tem	RPS6
RPS3A	0	1.21073	0.981	0.888	0	CD4+ Tem	RPS3A
RPL21	0	1.11664	0.975	0.882	0	CD4+ Tem	RPL21
RPS27A	0	1.23666	0.986	0.894	0	CD4+ Tem	RPS27A
HLA-B	0	0.638632	0.965	0.873	0	CD4+ Tem	HLA-B
RPS23	0	0.968841	0.982	0.892	0	CD4+ Tem	RPS23
TMSB4X	0	0.940562	0.991	0.901	0	CD4+ Tem	TMSB4X
RPS29	0	1.22973	0.98	0.891	0	CD4+ Tem	RPS29
FAU	0	0.762177	0.98	0.893	0	CD4+ Tem	FAU
ATP5MG	0	0.498911	0.844	0.757	0	CD4+ Tem	ATP5MG
RPS26	0	0.902298	0.932	0.846	0	CD4+ Tem	RPS26
RPLP0	0	0.50419	0.925	0.839	0	CD4+ Tem	RPLP0
RPS3	0	1.22888	0.981	0.895	0	CD4+ Tem	RPS3
RPL18	0	0.842366	0.98	0.894	0	CD4+ Tem	RPL18
RPL27A	0	0.821681	0.947	0.862	0	CD4+ Tem	RPL27A
RPL34	0	1.15475	0.985	0.901	0	CD4+ Tem	RPL34
RPL32	0	1.20253	0.985	0.902	0	CD4+ Tem	RPL32
RPLP2	0	0.972398	0.975	0.892	0	CD4+ Tem	RPLP2
RPL3	0	0.923988	0.971	0.889	0	CD4+ Tem	RPL3
RPL30	0	1.24879	0.985	0.904	0	CD4+ Tem	RPL30
RPL7A	0	0.594447	0.975	0.895	0	CD4+ Tem	RPL7A
RPS24	0	0.600674	0.982	0.902	0	CD4+ Tem	RPS24
EIF3K	0	0.702311	0.746	0.666	0	CD4+ Tem	EIF3K
RPS11	0	0.564398	0.945	0.865	0	CD4+ Tem	RPS11
RPL19	0	1.05247	0.982	0.903	0	CD4+ Tem	RPL19
EIF1	0	0.590375	0.981	0.902	0	CD4+ Tem	EIF1
RPL12	0	0.797954	0.98	0.902	0	CD4+ Tem	RPL12
COX4I1	0	0.434254	0.851	0.773	0	CD4+ Tem	COX4I1
RPL37A	0	0.67879	0.97	0.893	0	CD4+ Tem	RPL37A
RPS14	0	1.03952	0.984	0.907	0	CD4+ Tem	RPS14
RPS28	0	0.891331	0.985	0.908	0	CD4+ Tem	RPS28
RPL37	0	0.992089	0.982	0.906	0	CD4+ Tem	RPL37
RPL13A	0	0.809336	0.963	0.887	0	CD4+ Tem	RPL13A
RPL29	0	0.788914	0.972	0.897	0	CD4+ Tem	RPL29
RPL35	0	0.648319	0.964	0.889	0	CD4+ Tem	RPL35
MALAT1	0	0.604887	0.994	0.922	0	CD4+ Tem	MALAT1
RPS8	0	0.873417	0.979	0.908	0	CD4+ Tem	RPS8
RPL18A	0	0.704686	0.979	0.909	0	CD4+ Tem	RPL18A
RPL11	0	1.04302	0.984	0.915	0	CD4+ Tem	RPL11
PTMA	0	0.617216	0.986	0.917	0	CD4+ Tem	PTMA
RPL36	0	0.689057	0.977	0.908	0	CD4+ Tem	RPL36
RPS9	0	0.679207	0.965	0.896	0	CD4+ Tem	RPS9
RPS12	0	1.21458	0.988	0.92	0	CD4+ Tem	RPS12
RPL10	0	1.01575	0.992	0.925	0	CD4+ Tem	RPL10
RPS19	0	0.90885	0.981	0.914	0	CD4+ Tem	RPS19
EEF1A1	0	1.1673	0.99	0.927	0	CD4+ Tem	EEF1A1
RPS27	0	1.2428	0.99	0.933	0	CD4+ Tem	RPS27
RPS2	0	0.809682	0.871	0.816	0	CD4+ Tem	RPS2
RPLP1	0	1.04878	0.992	0.938	0	CD4+ Tem	RPLP1
RPS18	0	0.777451	0.983	0.93	0	CD4+ Tem	RPS18
RPL28	0	0.917807	0.988	0.935	0	CD4+ Tem	RPL28
RPL8	0	0.561232	0.932	0.882	0	CD4+ Tem	RPL8
RPL13	0	1.02634	0.867	0.819	0	CD4+ Tem	RPL13
MT-CYB	0	0.500714	0.994	0.946	0	CD4+ Tem	MT-CYB
B2M	0	0.930831	0.997	0.952	0	CD4+ Tem	B2M
RPS15	0	0.697874	0.931	0.887	0	CD4+ Tem	RPS15
RPL41	0	0.893963	0.991	0.951	0	CD4+ Tem	RPL41
MT-ATP6	0	0.521556	0.994	0.96	0	CD4+ Tem	MT-ATP6
TPT1	0	1.05092	0.988	0.963	0	CD4+ Tem	TPT1
CIB1	1.41332e-306	0.85257	0.566	0.402	3.24188e-302	CD4+ Tem	CIB1
SMAP2	1.50116e-306	1.56102	0.41	0.243	3.44336e-302	CD4+ Tem	SMAP2
MT-ND1	2.9358e-305	0.40871	0.98	0.931	6.73415e-301	CD4+ Tem	MT-ND1
SRSF5	2.91424e-303	0.840812	0.682	0.585	6.68468e-299	CD4+ Tem	SRSF5
ZFP36L2	1.93456e-300	1.04748	0.646	0.518	4.4375e-296	CD4+ Tem	ZFP36L2
FUS	4.74237e-299	0.800071	0.649	0.494	1.08781e-294	CD4+ Tem	FUS
RHOG	3.96706e-293	1.12367	0.37	0.192	9.09965e-289	CD4+ Tem	RHOG
MT-CO1	1.10408e-291	0.305073	0.996	0.955	2.53254e-287	CD4+ Tem	MT-CO1
PPIA	2.59457e-290	0.462374	0.79	0.664	5.95143e-286	CD4+ Tem	PPIA
NR3C1	1.21593e-287	1.61355	0.416	0.255	2.78909e-283	CD4+ Tem	NR3C1
SRP14	1.40495e-286	0.429778	0.83	0.743	3.22267e-282	CD4+ Tem	SRP14
CDC42	3.27214e-283	0.707211	0.677	0.554	7.50563e-279	CD4+ Tem	CDC42
ATP5F1E	1.22008e-282	0.290173	0.931	0.871	2.79862e-278	CD4+ Tem	ATP5F1E
GPBP1	2.43855e-282	1.08196	0.582	0.474	5.59354e-278	CD4+ Tem	GPBP1
2025-09-07	1.39535e-281	0.729299	0.64	0.488	3.20066e-277	CD4+ Tem	2025-09-07
RAP1A	4.56205e-280	1.27534	0.45	0.3	1.04644e-275	CD4+ Tem	RAP1A
PNISR	2.5559e-279	0.879183	0.663	0.574	5.86273e-275	CD4+ Tem	PNISR
HNRNPK	1.34206e-278	0.736842	0.674	0.56	3.07842e-274	CD4+ Tem	HNRNPK
HNRNPA2B1	7.74326e-278	0.422593	0.837	0.743	1.77615e-273	CD4+ Tem	HNRNPA2B1
USP36	1.40461e-276	1.57239	0.336	0.175	3.22189e-272	CD4+ Tem	USP36
ITGAL	1.25839e-273	1.80455	0.264	0.116	2.88651e-269	CD4+ Tem	ITGAL
2025-09-09	4.44694e-271	1.20556	0.395	0.228	1.02004e-266	CD4+ Tem	2025-09-09
UCP2	1.50081e-270	1.30386	0.393	0.224	3.44256e-266	CD4+ Tem	UCP2
KIAA1551	2.88122e-268	1.21503	0.413	0.255	6.60893e-264	CD4+ Tem	KIAA1551
ARPC1B	2.04204e-266	0.974671	0.46	0.285	4.68403e-262	CD4+ Tem	ARPC1B
CLEC2B	1.54416e-264	0.749391	0.531	0.358	3.54199e-260	CD4+ Tem	CLEC2B
ANAPC16	1.15573e-262	0.988259	0.594	0.519	2.651e-258	CD4+ Tem	ANAPC16
CKLF	6.34813e-262	1.16986	0.483	0.342	1.45614e-257	CD4+ Tem	CKLF
RBM39	2.30763e-261	0.62667	0.729	0.658	5.29324e-257	CD4+ Tem	RBM39
C12orf57	6.73872e-261	0.92894	0.591	0.482	1.54573e-256	CD4+ Tem	C12orf57
EVI2A	2.85099e-259	1.68091	0.334	0.185	6.5396e-255	CD4+ Tem	EVI2A
ATP6V1G1	3.44055e-258	0.683618	0.664	0.593	7.89193e-254	CD4+ Tem	ATP6V1G1
LDHA	5.74002e-258	0.659612	0.652	0.529	1.31665e-253	CD4+ Tem	LDHA
NDUFV2	2.30421e-254	1.1262	0.573	0.495	5.28539e-250	CD4+ Tem	NDUFV2
PFN1	4.6246e-253	0.684683	0.648	0.501	1.06079e-248	CD4+ Tem	PFN1
ACTG1	1.24604e-247	0.25813	0.912	0.806	2.85816e-243	CD4+ Tem	ACTG1
DNAJB1	1.65648e-243	1.12851	0.506	0.341	3.79964e-239	CD4+ Tem	DNAJB1
ARPC2	1.35626e-241	0.434599	0.75	0.661	3.11099e-237	CD4+ Tem	ARPC2
HLA-C	1.64074e-241	0.369477	0.917	0.841	3.76352e-237	CD4+ Tem	HLA-C
SLC38A1	9.97136e-241	1.36906	0.397	0.249	2.28723e-236	CD4+ Tem	SLC38A1
IFITM1	1.21131e-237	0.993995	0.286	0.133	2.77851e-233	CD4+ Tem	IFITM1
MT-ND3	1.78838e-236	0.309945	0.994	0.954	4.10219e-232	CD4+ Tem	MT-ND3
CNBP	1.20651e-235	0.958288	0.566	0.481	2.7675e-231	CD4+ Tem	CNBP
RILPL2	2.93974e-234	1.13054	0.262	0.118	6.74318e-230	CD4+ Tem	RILPL2
GBP2	2.21451e-233	1.09193	0.32	0.165	5.07965e-229	CD4+ Tem	GBP2
CD53	4.06882e-232	0.756315	0.495	0.339	9.33306e-228	CD4+ Tem	CD53
CCNI	1.73062e-229	0.872623	0.603	0.512	3.9697e-225	CD4+ Tem	CCNI
EIF3H	5.19246e-229	0.945846	0.557	0.467	1.19105e-224	CD4+ Tem	EIF3H
ARID5B	1.52448e-227	1.44955	0.492	0.381	3.49685e-223	CD4+ Tem	ARID5B
RAN	4.031e-227	0.678368	0.632	0.547	9.24631e-223	CD4+ Tem	RAN
MT-CO3	1.08544e-225	0.291412	0.995	0.962	2.48978e-221	CD4+ Tem	MT-CO3
APRT	3.87551e-225	0.771258	0.602	0.525	8.88965e-221	CD4+ Tem	APRT
LRRFIP1	5.87239e-223	0.779991	0.47	0.307	1.34701e-218	CD4+ Tem	LRRFIP1
SDCBP	8.20165e-222	0.353403	0.531	0.346	1.8813e-217	CD4+ Tem	SDCBP
MSN	3.76858e-218	0.936774	0.466	0.315	8.64436e-214	CD4+ Tem	MSN
ATP5MC2	2.03571e-217	0.495161	0.736	0.684	4.66952e-213	CD4+ Tem	ATP5MC2
DUSP2	4.23097e-217	1.06097	0.353	0.195	9.70499e-213	CD4+ Tem	DUSP2
MT-CO2	3.19496e-216	0.259041	0.996	0.968	7.3286e-212	CD4+ Tem	MT-CO2
AKAP13	2.23209e-215	0.851101	0.551	0.427	5.11997e-211	CD4+ Tem	AKAP13
CEMIP2	6.08138e-215	0.960327	0.316	0.162	1.39495e-210	CD4+ Tem	CEMIP2
OCIAD2	9.35876e-214	1.38511	0.388	0.26	2.14671e-209	CD4+ Tem	OCIAD2
ISG20	3.68701e-212	0.673992	0.653	0.558	8.45726e-208	CD4+ Tem	ISG20
EZR	2.25866e-211	0.550971	0.672	0.532	5.18091e-207	CD4+ Tem	EZR
DOCK8	2.79094e-210	1.31942	0.382	0.249	6.40185e-206	CD4+ Tem	DOCK8
STK10	4.41665e-210	1.37535	0.254	0.123	1.01309e-205	CD4+ Tem	STK10
MORF4L1	2.9902e-209	0.759852	0.605	0.524	6.85893e-205	CD4+ Tem	MORF4L1
KLF6	4.38181e-209	1.0419	0.649	0.542	1.0051e-204	CD4+ Tem	KLF6
GSTK1	4.45827e-209	0.919038	0.511	0.405	1.02264e-204	CD4+ Tem	GSTK1
FNBP1	6.15732e-207	1.12217	0.46	0.338	1.41237e-202	CD4+ Tem	FNBP1
ARHGEF1	7.89291e-207	1.36111	0.295	0.159	1.81048e-202	CD4+ Tem	ARHGEF1
ATP6V0E1	1.38143e-204	0.63013	0.642	0.583	3.16873e-200	CD4+ Tem	ATP6V0E1
HSP90AB1	2.06951e-203	0.445507	0.798	0.712	4.74703e-199	CD4+ Tem	HSP90AB1
NDUFS5	2.13107e-203	0.589751	0.657	0.601	4.88825e-199	CD4+ Tem	NDUFS5
STK17A	1.19303e-202	1.48761	0.261	0.131	2.73658e-198	CD4+ Tem	STK17A
HNRNPF	4.46317e-202	0.814942	0.533	0.417	1.02376e-197	CD4+ Tem	HNRNPF
C9orf78	1.289e-200	1.20128	0.39	0.259	2.95671e-196	CD4+ Tem	C9orf78
EMB	1.67075e-199	1.61364	0.302	0.173	3.83236e-195	CD4+ Tem	EMB
TANK	2.41634e-199	1.2196	0.39	0.26	5.54261e-195	CD4+ Tem	TANK
UBXN1	6.57366e-198	0.909566	0.508	0.397	1.50787e-193	CD4+ Tem	UBXN1
CRIP1	8.23983e-197	1.39945	0.395	0.264	1.89005e-192	CD4+ Tem	CRIP1
PNRC1	2.31322e-196	0.55712	0.567	0.452	5.30605e-192	CD4+ Tem	PNRC1
SON	4.89867e-195	0.543697	0.69	0.631	1.12366e-190	CD4+ Tem	SON
PTPN7	1.54925e-192	1.47004	0.326	0.196	3.55367e-188	CD4+ Tem	PTPN7
OST4	4.30974e-192	0.376845	0.811	0.738	9.88567e-188	CD4+ Tem	OST4
PPP1R2	4.51758e-192	1.45922	0.41	0.303	1.03624e-187	CD4+ Tem	PPP1R2
DNAJA1	1.62126e-191	0.613142	0.671	0.572	3.71884e-187	CD4+ Tem	DNAJA1
MT-ND6	1.5035e-190	1.12329	0.492	0.405	3.44873e-186	CD4+ Tem	MT-ND6
ANKRD44	3.53017e-190	1.4664	0.308	0.179	8.09751e-186	CD4+ Tem	ANKRD44
SAMHD1	4.17435e-190	1.14606	0.295	0.161	9.57511e-186	CD4+ Tem	SAMHD1
HNRNPDL	3.99965e-188	0.756093	0.593	0.519	9.1744e-184	CD4+ Tem	HNRNPDL
SH3KBP1	4.8106e-188	1.1943	0.319	0.189	1.10345e-183	CD4+ Tem	SH3KBP1
LINC00513	9.39221e-188	1.72652	0.298	0.177	2.15439e-183	CD4+ Tem	LINC00513
UBE2D3	2.0248e-187	0.622771	0.598	0.517	4.64449e-183	CD4+ Tem	UBE2D3
PER1	4.68792e-186	1.39389	0.278	0.151	1.07532e-181	CD4+ Tem	PER1
ITGB2	3.17152e-184	0.736627	0.305	0.164	7.27483e-180	CD4+ Tem	ITGB2
ITM2B	5.04003e-182	0.385887	0.571	0.445	1.15608e-177	CD4+ Tem	ITM2B
TUBA1A	1.72066e-181	0.279787	0.401	0.234	3.94684e-177	CD4+ Tem	TUBA1A
OSTF1	5.66314e-180	0.988948	0.426	0.306	1.29901e-175	CD4+ Tem	OSTF1
DDX3X	2.03966e-175	0.661142	0.615	0.524	4.67857e-171	CD4+ Tem	DDX3X
PTGES3	2.23462e-175	0.739994	0.583	0.522	5.12577e-171	CD4+ Tem	PTGES3
DDIT4	1.01802e-174	1.14284	0.382	0.254	2.33512e-170	CD4+ Tem	DDIT4
NCL	7.11424e-172	0.488893	0.675	0.61	1.63186e-167	CD4+ Tem	NCL
GPR65	6.28672e-171	0.526869	0.281	0.144	1.44205e-166	CD4+ Tem	GPR65
TOMM20	4.32173e-170	0.856724	0.539	0.486	9.91318e-166	CD4+ Tem	TOMM20
FAM107B	1.25829e-169	1.33718	0.381	0.27	2.88628e-165	CD4+ Tem	FAM107B
HIPK1	2.09636e-169	1.49018	0.25	0.134	4.80863e-165	CD4+ Tem	HIPK1
CLDND1	4.90244e-168	1.34952	0.408	0.31	1.12452e-163	CD4+ Tem	CLDND1
BCAS2	1.09687e-165	1.12406	0.453	0.362	2.516e-161	CD4+ Tem	BCAS2
SNHG8	1.38998e-165	0.741906	0.561	0.499	3.18833e-161	CD4+ Tem	SNHG8
PHF20	5.21064e-164	1.23411	0.352	0.235	1.19522e-159	CD4+ Tem	PHF20
STAT3	6.35322e-164	0.84819	0.459	0.342	1.4573e-159	CD4+ Tem	STAT3
TAGLN2	4.57262e-163	0.59354	0.615	0.522	1.04887e-158	CD4+ Tem	TAGLN2
MECP2	4.39423e-162	1.26792	0.29	0.172	1.00795e-157	CD4+ Tem	MECP2
SERBP1	2.55527e-161	0.619506	0.599	0.532	5.86129e-157	CD4+ Tem	SERBP1
RPL17	2.89764e-160	1.05033	0.473	0.395	6.64661e-156	CD4+ Tem	RPL17
NR4A2	6.31498e-160	0.707442	0.441	0.303	1.44853e-155	CD4+ Tem	NR4A2
DNAJB6	1.52749e-159	0.825199	0.491	0.395	3.50375e-155	CD4+ Tem	DNAJB6
DIAPH1	3.0917e-159	1.28825	0.273	0.156	7.09175e-155	CD4+ Tem	DIAPH1
CYTH1	3.31874e-159	1.40353	0.296	0.183	7.61252e-155	CD4+ Tem	CYTH1
RAB8B	1.01192e-156	0.940714	0.303	0.178	2.32113e-152	CD4+ Tem	RAB8B
TPM3	2.41959e-156	0.382822	0.632	0.512	5.55006e-152	CD4+ Tem	TPM3
VAMP2	5.23227e-156	1.15131	0.425	0.335	1.20018e-151	CD4+ Tem	VAMP2
EIF4A2	7.42661e-156	0.633223	0.606	0.558	1.70352e-151	CD4+ Tem	EIF4A2
HNRNPC	1.48342e-154	0.621137	0.587	0.514	3.40268e-150	CD4+ Tem	HNRNPC
ISG15	4.52337e-154	0.704977	0.414	0.289	1.03757e-149	CD4+ Tem	ISG15
C19orf53	1.4441e-152	0.720832	0.567	0.533	3.31247e-148	CD4+ Tem	C19orf53
SRRM1	1.55598e-151	0.729044	0.545	0.473	3.5691e-147	CD4+ Tem	SRRM1
PRMT2	6.40807e-148	1.22151	0.313	0.203	1.46988e-143	CD4+ Tem	PRMT2
MBP	9.88629e-147	1.03716	0.26	0.146	2.26772e-142	CD4+ Tem	MBP
SAP18	7.01136e-146	0.523564	0.636	0.604	1.60827e-141	CD4+ Tem	SAP18
SCAF11	4.5619e-145	0.801085	0.491	0.399	1.04641e-140	CD4+ Tem	SCAF11
RSRP1	3.21495e-144	0.544304	0.581	0.504	7.37445e-140	CD4+ Tem	RSRP1
DYNLT1	2.08026e-143	0.860557	0.447	0.354	4.7717e-139	CD4+ Tem	DYNLT1
RSRC2	9.64625e-143	0.822028	0.517	0.443	2.21266e-138	CD4+ Tem	RSRC2
SNX6	4.39427e-141	0.88392	0.388	0.28	1.00796e-136	CD4+ Tem	SNX6
CALM2	1.04204e-139	0.304116	0.691	0.614	2.39023e-135	CD4+ Tem	CALM2
CIRBP	1.67175e-137	0.624595	0.616	0.587	3.83466e-133	CD4+ Tem	CIRBP
DYNLT3	2.58945e-137	1.45387	0.253	0.151	5.93969e-133	CD4+ Tem	DYNLT3
SNRPB	2.81379e-137	0.646941	0.518	0.432	6.45428e-133	CD4+ Tem	SNRPB
RBM8A	1.17557e-136	0.699082	0.563	0.515	2.69653e-132	CD4+ Tem	RBM8A
EPC1	7.36349e-136	1.17369	0.397	0.308	1.68904e-131	CD4+ Tem	EPC1
ITGA4	8.3096e-136	1.6021	0.274	0.172	1.90606e-131	CD4+ Tem	ITGA4
IKZF3	2.63198e-135	1.51052	0.295	0.192	6.03724e-131	CD4+ Tem	IKZF3
GCC2	2.76636e-134	0.927846	0.452	0.369	6.34548e-130	CD4+ Tem	GCC2
EEF2	4.00552e-134	0.35539	0.73	0.701	9.18785e-130	CD4+ Tem	EEF2
CAPZB	4.49311e-134	0.572068	0.469	0.357	1.03063e-129	CD4+ Tem	CAPZB
RABGAP1L	1.03478e-133	1.43651	0.281	0.181	2.37358e-129	CD4+ Tem	RABGAP1L
AKNA	1.77637e-132	0.89884	0.296	0.183	4.07463e-128	CD4+ Tem	AKNA
MACF1	3.08569e-132	1.00629	0.353	0.242	7.07794e-128	CD4+ Tem	MACF1
IRF2BP2	3.23489e-132	1.00618	0.337	0.233	7.4202e-128	CD4+ Tem	IRF2BP2
C11orf58	5.30178e-132	0.748825	0.539	0.496	1.21612e-127	CD4+ Tem	C11orf58
PAIP2	4.93752e-131	0.983367	0.475	0.425	1.13257e-126	CD4+ Tem	PAIP2
UBE2B	7.80255e-131	0.728483	0.471	0.41	1.78975e-126	CD4+ Tem	UBE2B
HCLS1	9.9882e-131	0.879877	0.405	0.311	2.29109e-126	CD4+ Tem	HCLS1
HLA-F	1.10567e-129	0.793073	0.447	0.353	2.53618e-125	CD4+ Tem	HLA-F
USP15	1.52355e-129	0.962383	0.382	0.284	3.49472e-125	CD4+ Tem	USP15
UBC	2.82275e-129	0.338073	0.947	0.863	6.47483e-125	CD4+ Tem	UBC
DHX36	6.69415e-129	0.986929	0.404	0.31	1.5355e-124	CD4+ Tem	DHX36
MYH9	1.7613e-128	0.403672	0.441	0.31	4.04008e-124	CD4+ Tem	MYH9
PSME1	2.66169e-128	0.499134	0.629	0.613	6.10539e-124	CD4+ Tem	PSME1
PRPF38B	1.08017e-127	1.08817	0.399	0.314	2.4777e-123	CD4+ Tem	PRPF38B
EPB41	2.15677e-127	1.35457	0.258	0.159	4.94719e-123	CD4+ Tem	EPB41
AC016831.5	6.5517e-127	1.27886	0.364	0.274	1.50283e-122	CD4+ Tem	AC016831.5
FAM49B	1.89216e-126	0.642826	0.346	0.233	4.34024e-122	CD4+ Tem	FAM49B
JMJD1C	4.57574e-126	0.850821	0.413	0.319	1.04958e-121	CD4+ Tem	JMJD1C
SPTAN1	3.91222e-124	0.913537	0.292	0.185	8.97385e-120	CD4+ Tem	SPTAN1
CHD1	1.13105e-123	0.89177	0.339	0.234	2.59439e-119	CD4+ Tem	CHD1
PPP1R12A	5.88696e-120	0.937685	0.376	0.279	1.35035e-115	CD4+ Tem	PPP1R12A
SNRPG	2.10909e-119	0.649422	0.537	0.497	4.83784e-115	CD4+ Tem	SNRPG
CDC42SE1	2.33516e-117	0.928456	0.334	0.234	5.3564e-113	CD4+ Tem	CDC42SE1
SYF2	4.55614e-117	0.836256	0.442	0.367	1.04509e-112	CD4+ Tem	SYF2
SNU13	7.56128e-117	0.634509	0.566	0.559	1.73441e-112	CD4+ Tem	SNU13
SELENOK	7.79721e-117	0.330224	0.72	0.666	1.78852e-112	CD4+ Tem	SELENOK
IK	7.24473e-116	1.02441	0.376	0.292	1.6618e-111	CD4+ Tem	IK
RBMX	5.10098e-115	0.929315	0.414	0.336	1.17006e-110	CD4+ Tem	RBMX
CHCHD2	2.11812e-114	0.316293	0.709	0.68	4.85855e-110	CD4+ Tem	CHCHD2
ZC3HAV1	4.85183e-114	0.885541	0.3	0.196	1.11291e-109	CD4+ Tem	ZC3HAV1
ANP32E	2.79817e-113	1.11588	0.316	0.223	6.41845e-109	CD4+ Tem	ANP32E
UBL5	8.57315e-113	0.296061	0.704	0.699	1.96651e-108	CD4+ Tem	UBL5
CCNH	2.17991e-112	1.34164	0.336	0.254	5.00028e-108	CD4+ Tem	CCNH
BUB3	6.98132e-112	1.16523	0.348	0.263	1.60138e-107	CD4+ Tem	BUB3
HNRNPA3	1.38836e-111	0.422362	0.621	0.579	3.18461e-107	CD4+ Tem	HNRNPA3
WNK1	2.78444e-111	1.05209	0.304	0.209	6.38696e-107	CD4+ Tem	WNK1
NSA2	3.41684e-111	0.797685	0.475	0.426	7.83755e-107	CD4+ Tem	NSA2
NECAP2	1.13004e-110	1.26406	0.26	0.169	2.59207e-106	CD4+ Tem	NECAP2
ID2	1.23304e-110	0.513336	0.389	0.259	2.82834e-106	CD4+ Tem	ID2
ACTR3	3.77154e-110	0.388705	0.513	0.426	8.65117e-106	CD4+ Tem	ACTR3
CORO1B	8.59806e-110	1.33105	0.278	0.19	1.97222e-105	CD4+ Tem	CORO1B
MIER1	2.64281e-109	0.938733	0.328	0.235	6.06207e-105	CD4+ Tem	MIER1
SS18L2	7.70372e-109	1.18367	0.347	0.269	1.76708e-104	CD4+ Tem	SS18L2
FAM177A1	2.48706e-108	0.964653	0.413	0.346	5.70482e-104	CD4+ Tem	FAM177A1
POLR2J3.1	2.64401e-108	1.13278	0.352	0.27	6.06483e-104	CD4+ Tem	POLR2J3.1
JUNB	4.915e-108	0.708106	0.59	0.514	1.1274e-103	CD4+ Tem	JUNB
IFI16	7.30364e-108	0.588148	0.419	0.32	1.67531e-103	CD4+ Tem	IFI16
ARL4A	1.22584e-107	1.06865	0.27	0.174	2.81184e-103	CD4+ Tem	ARL4A
PPIG	3.90504e-107	0.861759	0.452	0.395	8.95738e-103	CD4+ Tem	PPIG
EMP3	6.11212e-107	0.692861	0.542	0.518	1.402e-102	CD4+ Tem	EMP3
SUMO1	2.40609e-106	0.825449	0.441	0.38	5.51909e-102	CD4+ Tem	SUMO1
EIF3G	7.68079e-106	0.631067	0.522	0.498	1.76182e-101	CD4+ Tem	EIF3G
FMNL1	1.20259e-105	1.09822	0.321	0.234	2.7585e-101	CD4+ Tem	FMNL1
XRCC5	1.23549e-105	0.713267	0.479	0.423	2.83396e-101	CD4+ Tem	XRCC5
SNRPD2	2.87207e-105	0.632203	0.515	0.476	6.58796e-101	CD4+ Tem	SNRPD2
DAZAP2	4.04591e-105	0.62527	0.419	0.333	9.28051e-101	CD4+ Tem	DAZAP2
DDX6	4.81768e-105	1.014	0.402	0.334	1.10508e-100	CD4+ Tem	DDX6
CHURC1	6.24168e-105	1.08253	0.313	0.228	1.43172e-100	CD4+ Tem	CHURC1
PGK1	2.56363e-102	0.526691	0.495	0.431	5.88046e-98	CD4+ Tem	PGK1
ENO1	3.21127e-102	0.379002	0.529	0.446	7.366e-98	CD4+ Tem	ENO1
HNRNPU	1.00337e-101	0.424702	0.557	0.484	2.30153e-97	CD4+ Tem	HNRNPU
C6orf48	2.92673e-101	1.0414	0.292	0.203	6.71333e-97	CD4+ Tem	C6orf48
PAK2	5.00502e-101	0.996425	0.321	0.236	1.14805e-96	CD4+ Tem	PAK2
PSMA7	7.57346e-101	0.456092	0.57	0.533	1.7372e-96	CD4+ Tem	PSMA7
JAK1	2.10901e-100	0.969649	0.368	0.29	4.83764e-96	CD4+ Tem	JAK1
ACTR2	5.53282e-100	0.462407	0.482	0.396	1.26912e-95	CD4+ Tem	ACTR2
SNRPF	6.82487e-100	0.641974	0.42	0.342	1.56549e-95	CD4+ Tem	SNRPF
ERP29	8.66038e-100	0.561604	0.573	0.569	1.98652e-95	CD4+ Tem	ERP29
RGCC	1.46057e-99	1.7405	0.263	0.18	3.35025e-95	CD4+ Tem	RGCC
ISCA1	5.2707e-99	1.27474	0.32	0.245	1.20899e-94	CD4+ Tem	ISCA1
RSL1D1	9.50499e-99	0.994087	0.388	0.324	2.18025e-94	CD4+ Tem	RSL1D1
TNRC6B	1.34919e-98	0.95308	0.414	0.353	3.09477e-94	CD4+ Tem	TNRC6B
CCND2	4.33374e-97	0.802168	0.336	0.243	9.94073e-93	CD4+ Tem	CCND2
AC245297.3	7.32891e-97	1.23954	0.255	0.169	1.6811e-92	CD4+ Tem	AC245297.3
EIF4B	1.45354e-96	0.712051	0.486	0.454	3.33412e-92	CD4+ Tem	EIF4B
MRFAP1	2.58045e-96	0.900156	0.409	0.345	5.91904e-92	CD4+ Tem	MRFAP1
AES	3.13993e-96	0.58125	0.373	0.281	7.20238e-92	CD4+ Tem	AES
LY6E	1.86535e-94	1.02737	0.289	0.201	4.27875e-90	CD4+ Tem	LY6E
KANSL1	3.215e-94	1.02991	0.311	0.228	7.37457e-90	CD4+ Tem	KANSL1
CHMP4A	3.23436e-93	0.936362	0.395	0.335	7.41897e-89	CD4+ Tem	CHMP4A
TAF7	6.93158e-93	0.978974	0.382	0.319	1.58997e-88	CD4+ Tem	TAF7
PCSK7	1.85743e-92	1.03623	0.297	0.212	4.26057e-88	CD4+ Tem	PCSK7
SF3B1	5.15134e-92	0.69327	0.468	0.422	1.18162e-87	CD4+ Tem	SF3B1
LSP1	3.78706e-91	0.626944	0.455	0.398	8.68675e-87	CD4+ Tem	LSP1
TSPYL1	4.2625e-91	1.24345	0.265	0.186	9.77733e-87	CD4+ Tem	TSPYL1
ADGRE5	4.98238e-91	0.749684	0.378	0.293	1.14286e-86	CD4+ Tem	ADGRE5
ICAM3	2.54859e-90	0.930505	0.426	0.393	5.84596e-86	CD4+ Tem	ICAM3
RPS4Y1	2.92947e-90	1.01592	0.395	0.333	6.71963e-86	CD4+ Tem	RPS4Y1
DDX21	6.02525e-90	0.564996	0.452	0.381	1.38207e-85	CD4+ Tem	DDX21
SVIP	1.89943e-89	1.23961	0.345	0.287	4.35691e-85	CD4+ Tem	SVIP
NOP53	2.15712e-89	0.980936	0.36	0.285	4.948e-85	CD4+ Tem	NOP53
CACYBP	2.82144e-89	1.33135	0.3	0.229	6.47182e-85	CD4+ Tem	CACYBP
IDI1	3.08255e-89	0.738408	0.36	0.28	7.07076e-85	CD4+ Tem	IDI1
PPIL4	9.40727e-89	1.22661	0.272	0.193	2.15784e-84	CD4+ Tem	PPIL4
RAP1B	3.0143e-88	0.656841	0.472	0.424	6.91421e-84	CD4+ Tem	RAP1B
CD99	1.68234e-87	0.76247	0.444	0.383	3.85895e-83	CD4+ Tem	CD99
ZNF292	8.56071e-87	1.20971	0.323	0.253	1.96366e-82	CD4+ Tem	ZNF292
PSMA3-AS1	1.96373e-86	1.04628	0.329	0.254	4.5044e-82	CD4+ Tem	PSMA3-AS1
SSB	2.31718e-86	0.799716	0.389	0.326	5.31515e-82	CD4+ Tem	SSB
AHNAK	7.28349e-86	0.619951	0.497	0.429	1.67069e-81	CD4+ Tem	AHNAK
ATM	5.42183e-85	1.2201	0.345	0.285	1.24366e-80	CD4+ Tem	ATM
PARK7	7.05227e-85	0.483085	0.593	0.593	1.61765e-80	CD4+ Tem	PARK7
UXT	6.71838e-83	0.667623	0.495	0.488	1.54106e-78	CD4+ Tem	UXT
ATF7IP	5.03924e-81	1.18926	0.274	0.2	1.1559e-76	CD4+ Tem	ATF7IP
PSMB9	4.20859e-80	0.424749	0.527	0.487	9.65366e-76	CD4+ Tem	PSMB9
H2AFZ	7.00784e-80	0.326903	0.601	0.594	1.60746e-75	CD4+ Tem	H2AFZ
MPHOSPH8	5.57126e-79	0.809835	0.458	0.439	1.27794e-74	CD4+ Tem	MPHOSPH8
TRIR	6.56149e-79	0.774783	0.415	0.366	1.50507e-74	CD4+ Tem	TRIR
CAPZA1	9.18626e-79	0.736617	0.381	0.318	2.10714e-74	CD4+ Tem	CAPZA1
SRSF3	1.89158e-78	0.394884	0.61	0.585	4.3389e-74	CD4+ Tem	SRSF3
RBM25	2.02886e-78	0.635215	0.49	0.463	4.6538e-74	CD4+ Tem	RBM25
MTERF4	1.36194e-77	1.4472	0.266	0.2	3.12402e-73	CD4+ Tem	MTERF4
NAP1L4	1.59427e-77	1.1163	0.331	0.271	3.65693e-73	CD4+ Tem	NAP1L4
RSL24D1	2.36002e-77	0.788585	0.455	0.436	5.41342e-73	CD4+ Tem	RSL24D1
EID1	2.49382e-77	0.589956	0.486	0.451	5.72032e-73	CD4+ Tem	EID1
EIF3F	1.56759e-76	0.861704	0.415	0.379	3.59573e-72	CD4+ Tem	EIF3F
TAX1BP1	2.1777e-76	0.714923	0.437	0.398	4.99521e-72	CD4+ Tem	TAX1BP1
DDX18	2.40812e-76	0.706568	0.451	0.425	5.52375e-72	CD4+ Tem	DDX18
TPR	4.57195e-76	0.876342	0.365	0.304	1.04871e-71	CD4+ Tem	TPR
DNAJC8	6.86273e-76	0.777195	0.415	0.372	1.57417e-71	CD4+ Tem	DNAJC8
UQCR11	3.46119e-73	0.3233	0.59	0.604	7.93927e-69	CD4+ Tem	UQCR11
VMP1	4.38194e-73	0.460301	0.45	0.383	1.00513e-68	CD4+ Tem	VMP1
NEU1	6.54707e-73	0.443617	0.138	0.268	1.50177e-68	CD4+ Tem	NEU1
SNRPB2	1.78241e-72	0.84783	0.389	0.345	4.0885e-68	CD4+ Tem	SNRPB2
TMEM50A	2.69201e-72	0.728592	0.452	0.432	6.17493e-68	CD4+ Tem	TMEM50A
DEK	7.09215e-72	0.414426	0.282	0.193	1.6268e-67	CD4+ Tem	DEK
HNRNPA0	2.28252e-71	1.0161	0.324	0.264	5.23565e-67	CD4+ Tem	HNRNPA0
SMC3	7.16011e-68	1.05089	0.293	0.23	1.64239e-63	CD4+ Tem	SMC3
TRAPPC4	9.86644e-68	1.15019	0.274	0.212	2.26316e-63	CD4+ Tem	TRAPPC4
NFKB2	2.10184e-67	1.02179	0.284	0.22	4.82121e-63	CD4+ Tem	NFKB2
B4GALT1	6.4337e-67	0.682303	0.254	0.176	1.47576e-62	CD4+ Tem	B4GALT1
TAF1D	1.64344e-66	0.480266	0.461	0.422	3.76973e-62	CD4+ Tem	TAF1D
DRAP1	3.37884e-66	0.667886	0.443	0.418	7.75039e-62	CD4+ Tem	DRAP1
TRAPPC1	7.60929e-66	0.773229	0.394	0.352	1.74542e-61	CD4+ Tem	TRAPPC1
ANP32B	1.30811e-65	0.78352	0.372	0.328	3.00055e-61	CD4+ Tem	ANP32B
DDX17	1.70291e-65	0.52382	0.527	0.518	3.90613e-61	CD4+ Tem	DDX17
TAGAP	1.89894e-65	0.605009	0.343	0.294	4.35579e-61	CD4+ Tem	TAGAP
HNRNPH1	9.7476e-65	0.544478	0.524	0.511	2.2359e-60	CD4+ Tem	HNRNPH1
TMEM123	1.30542e-64	1.02489	0.294	0.237	2.99437e-60	CD4+ Tem	TMEM123
KRR1	1.51687e-63	1.18687	0.274	0.216	3.4794e-59	CD4+ Tem	KRR1
DNAJA2	1.52529e-63	0.92193	0.293	0.232	3.49871e-59	CD4+ Tem	DNAJA2
ARGLU1	1.69485e-63	0.621528	0.418	0.373	3.88765e-59	CD4+ Tem	ARGLU1
TMEM179B	7.32271e-63	0.252085	0.146	0.27	1.67968e-58	CD4+ Tem	TMEM179B
ARF6	7.82811e-63	0.795931	0.34	0.284	1.79561e-58	CD4+ Tem	ARF6
SSR2	3.07442e-62	0.385551	0.6	0.609	7.05211e-58	CD4+ Tem	SSR2
VPS13C	4.48426e-62	0.891446	0.312	0.252	1.0286e-57	CD4+ Tem	VPS13C
G3BP1	6.09857e-60	0.878635	0.314	0.258	1.39889e-55	CD4+ Tem	G3BP1
CARD16	6.88465e-60	0.772525	0.306	0.239	1.5792e-55	CD4+ Tem	CARD16
PCM1	8.47581e-60	0.827224	0.302	0.241	1.94418e-55	CD4+ Tem	PCM1
TMF1	1.29156e-59	0.941583	0.359	0.32	2.96258e-55	CD4+ Tem	TMF1
COX20	3.43729e-59	0.774603	0.294	0.233	7.88446e-55	CD4+ Tem	COX20
FAM133B	1.39481e-58	0.627152	0.44	0.405	3.19941e-54	CD4+ Tem	FAM133B
CHD2	1.95949e-58	0.902851	0.349	0.306	4.49469e-54	CD4+ Tem	CHD2
RPL7L1	6.20325e-58	1.03006	0.301	0.25	1.4229e-53	CD4+ Tem	RPL7L1
BAZ1A	7.0543e-58	0.682007	0.281	0.215	1.61811e-53	CD4+ Tem	BAZ1A
EIF3D	2.17563e-57	0.694406	0.404	0.379	4.99046e-53	CD4+ Tem	EIF3D
BZW1	2.27837e-57	0.613005	0.405	0.36	5.22613e-53	CD4+ Tem	BZW1
NABP1	7.35819e-57	0.515552	0.308	0.247	1.68782e-52	CD4+ Tem	NABP1
RBPJ	7.88591e-56	1.02714	0.296	0.242	1.80887e-51	CD4+ Tem	RBPJ
TP53INP11	8.38681e-56	0.296759	0.146	0.261	1.92377e-51	CD4+ Tem	TP53INP1
PPHLN1	1.64798e-55	1.12971	0.291	0.243	3.78015e-51	CD4+ Tem	PPHLN1
UBE2D2	1.78727e-55	0.944395	0.372	0.351	4.09965e-51	CD4+ Tem	UBE2D2
C9orf16	2.39018e-55	0.846239	0.393	0.37	5.4826e-51	CD4+ Tem	C9orf16
MYCBP2	2.70766e-55	1.0759	0.328	0.287	6.21084e-51	CD4+ Tem	MYCBP2
ROCK1	2.74735e-55	0.799437	0.315	0.261	6.30187e-51	CD4+ Tem	ROCK1
MCL1	9.92187e-55	0.387383	0.57	0.555	2.27588e-50	CD4+ Tem	MCL1
NKTR	4.2444e-54	0.762813	0.377	0.341	9.73581e-50	CD4+ Tem	NKTR
KDM6B	1.65779e-53	0.313491	0.287	0.213	3.80263e-49	CD4+ Tem	KDM6B
CYCS	1.84663e-53	0.354363	0.573	0.583	4.23581e-49	CD4+ Tem	CYCS
POLR1D	2.96923e-53	0.775038	0.376	0.348	6.81081e-49	CD4+ Tem	POLR1D
CSDE1	3.18932e-53	0.561191	0.478	0.49	7.31567e-49	CD4+ Tem	CSDE1
PA2G4	4.6213e-53	0.637346	0.388	0.352	1.06003e-48	CD4+ Tem	PA2G4
SP100	5.34687e-53	0.760597	0.341	0.294	1.22647e-48	CD4+ Tem	SP100
BRK1	1.83257e-52	0.538978	0.459	0.443	4.20355e-48	CD4+ Tem	BRK1
SMCHD1	1.84249e-52	0.764674	0.318	0.269	4.22631e-48	CD4+ Tem	SMCHD1
XIST	1.01415e-51	0.657865	0.338	0.272	2.32626e-47	CD4+ Tem	XIST
DNAJB14	1.35762e-51	1.1395	0.251	0.197	3.1141e-47	CD4+ Tem	DNAJB14
UTRN	4.39571e-51	0.631357	0.264	0.202	1.00829e-46	CD4+ Tem	UTRN
HIGD2A	5.34192e-51	0.531499	0.46	0.455	1.22533e-46	CD4+ Tem	HIGD2A
MYADM	1.04474e-50	1.11465	0.371	0.338	2.39643e-46	CD4+ Tem	MYADM
TERF2IP	4.01788e-50	1.10887	0.296	0.254	9.21622e-46	CD4+ Tem	TERF2IP
IER3IP1	7.50494e-50	0.267876	0.152	0.266	1.72148e-45	CD4+ Tem	IER3IP1
NSD3	7.95164e-48	1.07842	0.323	0.291	1.82395e-43	CD4+ Tem	NSD3
ARPC4	9.15992e-48	0.464912	0.328	0.272	2.1011e-43	CD4+ Tem	ARPC4
OPTN	9.95841e-48	0.921524	0.307	0.266	2.28426e-43	CD4+ Tem	OPTN
SSBP1	1.36995e-47	0.5568	0.431	0.423	3.14239e-43	CD4+ Tem	SSBP1
CBX3	1.96395e-47	0.624806	0.348	0.306	4.50491e-43	CD4+ Tem	CBX3
FOSL2	2.47812e-47	0.288121	0.324	0.253	5.68432e-43	CD4+ Tem	FOSL2
LSM8	2.71825e-47	0.840951	0.376	0.358	6.23512e-43	CD4+ Tem	LSM8
DDX46	1.24453e-46	0.611488	0.395	0.371	2.8547e-42	CD4+ Tem	DDX46
SAR1B	3.38971e-46	0.310611	0.201	0.338	7.77532e-42	CD4+ Tem	SAR1B
MED10	1.10842e-45	1.01441	0.311	0.276	2.5425e-41	CD4+ Tem	MED10
SNRPN	1.41985e-45	1.19557	0.318	0.296	3.25685e-41	CD4+ Tem	SNRPN
DNTTIP2	1.73958e-45	0.812729	0.264	0.214	3.99026e-41	CD4+ Tem	DNTTIP2
RNMT	2.07185e-45	0.775521	0.326	0.287	4.75241e-41	CD4+ Tem	RNMT
UBE2N	1.18066e-44	0.789517	0.308	0.265	2.70819e-40	CD4+ Tem	UBE2N
HNRNPR	1.18887e-44	0.674972	0.402	0.383	2.72703e-40	CD4+ Tem	HNRNPR
GTF2B	3.17533e-44	0.859071	0.348	0.322	7.28357e-40	CD4+ Tem	GTF2B
THRAP3	3.25746e-44	0.655758	0.389	0.368	7.47196e-40	CD4+ Tem	THRAP3
STAG2	3.90269e-44	0.816626	0.274	0.226	8.95199e-40	CD4+ Tem	STAG2
RAD21	9.83852e-44	0.752423	0.303	0.258	2.25676e-39	CD4+ Tem	RAD21
XRN2	1.16027e-43	0.810678	0.304	0.264	2.66143e-39	CD4+ Tem	XRN2
SRPRA1	1.17392e-43	0.256761	0.22	0.363	2.69274e-39	CD4+ Tem	SRPRA
AMD1	2.73477e-43	0.527463	0.367	0.33	6.27301e-39	CD4+ Tem	AMD1
PEBP1	2.80509e-43	0.449562	0.465	0.468	6.43431e-39	CD4+ Tem	PEBP1
PNRC2	1.32797e-42	0.583109	0.313	0.261	3.04609e-38	CD4+ Tem	PNRC2
PRR13	1.45273e-42	0.333864	0.367	0.323	3.33228e-38	CD4+ Tem	PRR13
RTRAF	5.08884e-42	0.561644	0.446	0.458	1.16728e-37	CD4+ Tem	RTRAF
MAGOH	7.7617e-42	0.727373	0.34	0.311	1.78038e-37	CD4+ Tem	MAGOH
NEDD8	8.4442e-42	0.426161	0.486	0.501	1.93693e-37	CD4+ Tem	NEDD8
EIF3M	9.81732e-42	0.759691	0.372	0.359	2.2519e-37	CD4+ Tem	EIF3M
TRMT112	1.11402e-41	0.469362	0.512	0.547	2.55534e-37	CD4+ Tem	TRMT112
LUC7L3	1.1198e-41	0.365813	0.462	0.452	2.5686e-37	CD4+ Tem	LUC7L3
PAXX	1.83544e-41	0.771921	0.253	0.202	4.21014e-37	CD4+ Tem	PAXX
CCDC59	2.99147e-40	1.00228	0.325	0.304	6.86184e-36	CD4+ Tem	CCDC59
MED4	3.14555e-40	0.93122	0.277	0.24	7.21527e-36	CD4+ Tem	MED4
DDX27	3.4834e-40	0.780233	0.273	0.229	7.99023e-36	CD4+ Tem	DDX27
SFPQ	5.26057e-40	0.493912	0.423	0.392	1.20667e-35	CD4+ Tem	SFPQ
HSPE1	5.55912e-40	0.328799	0.556	0.559	1.27515e-35	CD4+ Tem	HSPE1
TSTD1	4.93437e-39	0.680078	0.388	0.385	1.13185e-34	CD4+ Tem	TSTD1
KMT2A	1.13961e-38	0.918359	0.287	0.25	2.61404e-34	CD4+ Tem	KMT2A
RNF149	4.26479e-38	0.269413	0.259	0.214	9.78257e-34	CD4+ Tem	RNF149
HNRNPH3	5.02639e-37	0.666329	0.345	0.317	1.15295e-32	CD4+ Tem	HNRNPH3
TTC14	1.80341e-36	1.05655	0.27	0.235	4.13667e-32	CD4+ Tem	TTC14
XRCC6	3.17297e-36	0.612073	0.377	0.362	7.27816e-32	CD4+ Tem	XRCC6
CLK1	2.36096e-35	0.78229	0.371	0.362	5.41556e-31	CD4+ Tem	CLK1
EMC3	1.73533e-34	0.286611	0.165	0.265	3.9805e-30	CD4+ Tem	EMC3
ARID1B	1.74793e-34	0.797719	0.301	0.267	4.00939e-30	CD4+ Tem	ARID1B
GYPC	5.12697e-34	0.891725	0.36	0.362	1.17603e-29	CD4+ Tem	GYPC
CEBPZ	3.05923e-33	0.745707	0.279	0.243	7.01727e-29	CD4+ Tem	CEBPZ
HP1BP3	3.18597e-33	0.666689	0.357	0.342	7.30797e-29	CD4+ Tem	HP1BP3
CMC2	3.54885e-32	1.02506	0.271	0.243	8.14035e-28	CD4+ Tem	CMC2
ATRX	1.41227e-31	0.678552	0.394	0.392	3.23946e-27	CD4+ Tem	ATRX
SRSF11	3.33608e-31	0.520588	0.4	0.393	7.6523e-27	CD4+ Tem	SRSF11
NOP58	3.56052e-31	0.961334	0.296	0.274	8.16711e-27	CD4+ Tem	NOP58
PNN	5.47349e-31	0.336368	0.427	0.415	1.25551e-26	CD4+ Tem	PNN
PRDX2	9.25417e-31	0.403132	0.478	0.509	2.12272e-26	CD4+ Tem	PRDX2
ZBTB38	9.57736e-31	0.385351	0.216	0.336	2.19685e-26	CD4+ Tem	ZBTB38
STRAP	1.45832e-30	0.795258	0.324	0.31	3.3451e-26	CD4+ Tem	STRAP
BBX	2.06012e-30	0.919205	0.275	0.247	4.72551e-26	CD4+ Tem	BBX
SMIM7	3.30357e-30	0.334387	0.183	0.284	7.57774e-26	CD4+ Tem	SMIM7
OGA	4.16886e-30	0.840169	0.257	0.223	9.56253e-26	CD4+ Tem	OGA
EIF3L	4.99892e-30	0.591585	0.384	0.387	1.14665e-25	CD4+ Tem	EIF3L
CFLAR	5.506e-30	0.503052	0.418	0.432	1.26297e-25	CD4+ Tem	CFLAR
SLTM	6.00296e-30	0.674941	0.323	0.3	1.37696e-25	CD4+ Tem	SLTM
RNASET2	1.14383e-29	0.660266	0.301	0.277	2.62372e-25	CD4+ Tem	RNASET2
GNAI2	1.30416e-29	0.331364	0.385	0.358	2.99149e-25	CD4+ Tem	GNAI2
TBCA	6.78006e-29	0.466585	0.453	0.48	1.55521e-24	CD4+ Tem	TBCA
TMED4	1.78534e-28	0.359522	0.251	0.389	4.09521e-24	CD4+ Tem	TMED4
RBM3	2.69055e-28	0.430168	0.449	0.46	6.17158e-24	CD4+ Tem	RBM3
PHF3	5.18529e-28	0.837148	0.264	0.236	1.1894e-23	CD4+ Tem	PHF3
MAPK1IP1L	1.65887e-27	0.926597	0.278	0.255	3.80512e-23	CD4+ Tem	MAPK1IP1L
EIF2S3	2.60888e-27	0.814327	0.294	0.274	5.98424e-23	CD4+ Tem	EIF2S3
FGFR1OP2	3.29963e-27	0.930004	0.348	0.359	7.56869e-23	CD4+ Tem	FGFR1OP2
ENSA	4.06265e-27	0.588038	0.375	0.373	9.3189e-23	CD4+ Tem	ENSA
NASP	5.39864e-27	0.49223	0.346	0.32	1.23834e-22	CD4+ Tem	NASP
HBP1	7.51169e-27	0.997409	0.279	0.26	1.72303e-22	CD4+ Tem	HBP1
SYAP1	1.7955e-26	0.520037	0.322	0.297	4.11853e-22	CD4+ Tem	SYAP1
CD271	3.09053e-26	0.945428	0.339	0.331	7.08905e-22	CD4+ Tem	CD27
CLNS1A	6.51525e-26	0.914842	0.257	0.234	1.49447e-21	CD4+ Tem	CLNS1A
SELENOT	9.83177e-26	0.755226	0.397	0.432	2.25521e-21	CD4+ Tem	SELENOT
C4orf3	1.58537e-25	0.280907	0.509	0.561	3.63651e-21	CD4+ Tem	C4orf3
ERGIC21	1.93058e-25	0.504182	0.227	0.351	4.42837e-21	CD4+ Tem	ERGIC2
CDV3	1.95759e-25	0.285105	0.173	0.262	4.49033e-21	CD4+ Tem	CDV3
TUT4	2.07397e-25	1.07621	0.251	0.226	4.75728e-21	CD4+ Tem	TUT4
PSMC5	2.84321e-25	0.676679	0.346	0.345	6.52176e-21	CD4+ Tem	PSMC5
ANAPC5	3.67111e-25	0.261114	0.213	0.319	8.42078e-21	CD4+ Tem	ANAPC5
POLR2K	5.75037e-25	0.861371	0.346	0.356	1.31902e-20	CD4+ Tem	POLR2K
NUCKS1	8.54739e-25	0.284665	0.398	0.378	1.9606e-20	CD4+ Tem	NUCKS1
H2AFV	1.43541e-24	0.738059	0.313	0.302	3.29255e-20	CD4+ Tem	H2AFV
HNRNPUL1	1.49181e-24	0.859264	0.322	0.319	3.42191e-20	CD4+ Tem	HNRNPUL1
IQGAP1	2.19298e-24	0.391774	0.399	0.387	5.03026e-20	CD4+ Tem	IQGAP1
COPS9	2.41109e-24	0.443221	0.456	0.501	5.53057e-20	CD4+ Tem	COPS9
EIF1B	2.65309e-24	0.408087	0.352	0.338	6.08565e-20	CD4+ Tem	EIF1B
HMGN1	3.13823e-24	0.535091	0.362	0.356	7.19847e-20	CD4+ Tem	HMGN1
SNW1	4.29239e-24	0.827184	0.271	0.25	9.84588e-20	CD4+ Tem	SNW1
MESD	1.60962e-23	0.437759	0.209	0.314	3.69215e-19	CD4+ Tem	MESD
PCBP2	3.63803e-23	0.361863	0.466	0.493	8.3449e-19	CD4+ Tem	PCBP2
PSMA1	4.25529e-23	0.648902	0.36	0.366	9.7608e-19	CD4+ Tem	PSMA1
ZMAT2	5.78974e-23	0.66681	0.253	0.228	1.32805e-18	CD4+ Tem	ZMAT2
RPS17	1.85091e-22	0.928654	0.313	0.304	4.24561e-18	CD4+ Tem	RPS17
UBE2I	1.92667e-22	0.605725	0.333	0.325	4.4194e-18	CD4+ Tem	UBE2I
GNAI3	2.20337e-22	0.589253	0.296	0.276	5.05409e-18	CD4+ Tem	GNAI3
CCT3	3.13108e-22	0.52675	0.347	0.343	7.18207e-18	CD4+ Tem	CCT3
CCNDBP1	3.99861e-22	0.853011	0.269	0.252	9.17202e-18	CD4+ Tem	CCNDBP1
SET	4.6475e-22	0.462065	0.41	0.412	1.06604e-17	CD4+ Tem	SET
BCLAF1	1.14402e-21	0.568763	0.382	0.387	2.62414e-17	CD4+ Tem	BCLAF1
CALM3	3.65565e-21	0.52884	0.328	0.318	8.38534e-17	CD4+ Tem	CALM3
CAMLG	3.71724e-21	0.810527	0.26	0.24	8.5266e-17	CD4+ Tem	CAMLG
EVI2B	5.78611e-21	0.658412	0.325	0.326	1.32722e-16	CD4+ Tem	EVI2B
SAR1A	1.65169e-20	0.351817	0.197	0.289	3.78865e-16	CD4+ Tem	SAR1A
PSMA5	2.2323e-20	0.568345	0.37	0.385	5.12046e-16	CD4+ Tem	PSMA5
SRSF10	3.37089e-20	0.458755	0.366	0.364	7.73216e-16	CD4+ Tem	SRSF10
YME1L1	4.04511e-20	0.552655	0.326	0.314	9.27868e-16	CD4+ Tem	YME1L1
EMC4	5.35959e-20	0.556705	0.173	0.257	1.22938e-15	CD4+ Tem	EMC4
STAT1	9.49996e-20	0.357639	0.267	0.237	2.1791e-15	CD4+ Tem	STAT1
FAM96B	1.01354e-19	0.458303	0.413	0.444	2.32485e-15	CD4+ Tem	FAM96B
RSF1	1.41128e-19	0.771169	0.263	0.244	3.23719e-15	CD4+ Tem	RSF1
SNRPD3	1.61709e-19	0.48733	0.372	0.382	3.70927e-15	CD4+ Tem	SNRPD3
ZCRB1	1.74114e-19	0.31435	0.186	0.27	3.99382e-15	CD4+ Tem	ZCRB1
ADAR	4.77367e-19	0.624062	0.297	0.288	1.09498e-14	CD4+ Tem	ADAR
CCDC12	5.87807e-19	0.618075	0.275	0.257	1.34831e-14	CD4+ Tem	CCDC12
PTPN2	6.17633e-19	0.973651	0.266	0.258	1.41673e-14	CD4+ Tem	PTPN2
AIP	1.39867e-18	0.824446	0.279	0.273	3.20828e-14	CD4+ Tem	AIP
TMEM14B	1.45298e-18	0.735504	0.323	0.332	3.33285e-14	CD4+ Tem	TMEM14B
CUTA	2.09994e-18	0.523631	0.455	0.519	4.81684e-14	CD4+ Tem	CUTA
SRP9	2.20888e-18	0.533276	0.366	0.38	5.06673e-14	CD4+ Tem	SRP9
BDP1	2.99069e-18	0.538552	0.253	0.229	6.86003e-14	CD4+ Tem	BDP1
HNRNPM	3.74683e-18	0.488013	0.322	0.312	8.59447e-14	CD4+ Tem	HNRNPM
PCNP	1.58371e-17	0.779894	0.274	0.265	3.6327e-13	CD4+ Tem	PCNP
ACP1	1.93183e-17	0.366269	0.225	0.325	4.43123e-13	CD4+ Tem	ACP1
TMEM167A	4.17025e-17	0.380833	0.247	0.358	9.56573e-13	CD4+ Tem	TMEM167A
ABCF1	6.25717e-17	0.663642	0.274	0.26	1.43527e-12	CD4+ Tem	ABCF1
HSPD1	1.19963e-16	0.3541	0.438	0.463	2.75171e-12	CD4+ Tem	HSPD1
PRPF4B	1.20542e-16	0.334064	0.349	0.345	2.76499e-12	CD4+ Tem	PRPF4B
PCBP1	1.30447e-16	0.26445	0.416	0.433	2.99218e-12	CD4+ Tem	PCBP1
NBDY	1.50381e-16	0.333234	0.177	0.251	3.44943e-12	CD4+ Tem	NBDY
ZNF207	1.58821e-16	0.447914	0.351	0.351	3.64304e-12	CD4+ Tem	ZNF207
HSPA9	1.97525e-16	0.60221	0.307	0.304	4.53083e-12	CD4+ Tem	HSPA9
SH3BGRL	2.10978e-16	0.409162	0.379	0.389	4.83941e-12	CD4+ Tem	SH3BGRL
DAD1	2.35135e-16	0.253876	0.528	0.583	5.39352e-12	CD4+ Tem	DAD1
VAPA	3.34988e-16	0.43043	0.347	0.353	7.68395e-12	CD4+ Tem	VAPA
PRDM2	4.15446e-16	0.798158	0.264	0.252	9.5295e-12	CD4+ Tem	PRDM2
RANBP2	2.24548e-15	0.531599	0.264	0.246	5.15069e-11	CD4+ Tem	RANBP2
EIF3A	6.47806e-15	0.373942	0.431	0.467	1.48594e-10	CD4+ Tem	EIF3A
BLOC1S6	8.23193e-15	0.325484	0.192	0.268	1.88824e-10	CD4+ Tem	BLOC1S6
UFC1	1.69379e-14	0.505634	0.422	0.484	3.8852e-10	CD4+ Tem	UFC1
ORMDL1	2.23872e-14	0.890265	0.339	0.372	5.13518e-10	CD4+ Tem	ORMDL1
YWHAQ	4.81228e-14	0.738194	0.282	0.28	1.10384e-09	CD4+ Tem	YWHAQ
UFD1	6.63768e-14	0.375573	0.204	0.287	1.52255e-09	CD4+ Tem	UFD1
RNF7	7.68388e-14	0.489834	0.372	0.398	1.76253e-09	CD4+ Tem	RNF7
PTPN1	1.00065e-13	0.292142	0.195	0.268	2.2953e-09	CD4+ Tem	PTPN1
PSMB8	1.01388e-13	0.252707	0.419	0.437	2.32565e-09	CD4+ Tem	PSMB8
WDR33	1.03234e-13	0.865579	0.293	0.303	2.36799e-09	CD4+ Tem	WDR33
TGOLN2	1.65974e-13	0.443784	0.322	0.324	3.80711e-09	CD4+ Tem	TGOLN2
PARP1	3.50657e-13	0.276067	0.206	0.284	8.04338e-09	CD4+ Tem	PARP1
COX14	4.43691e-13	0.480918	0.345	0.364	1.01774e-08	CD4+ Tem	COX14
MZT2B	5.08033e-13	0.525393	0.346	0.361	1.16533e-08	CD4+ Tem	MZT2B
BPTF	6.75146e-13	0.513376	0.275	0.265	1.54865e-08	CD4+ Tem	BPTF
SERINC3	1.08388e-12	0.785772	0.251	0.247	2.48621e-08	CD4+ Tem	SERINC3
SURF4	1.50968e-12	0.371589	0.199	0.274	3.46291e-08	CD4+ Tem	SURF4
NDUFB8	1.79255e-12	0.37064	0.438	0.497	4.11174e-08	CD4+ Tem	NDUFB8
DHRS7	1.79862e-12	0.42688	0.211	0.294	4.12567e-08	CD4+ Tem	DHRS7
COX7A2L	2.29943e-12	0.564581	0.365	0.401	5.27443e-08	CD4+ Tem	COX7A2L
NIPBL	2.37432e-12	0.575449	0.252	0.24	5.44621e-08	CD4+ Tem	NIPBL
EIF3I	3.80545e-12	0.514705	0.361	0.389	8.72894e-08	CD4+ Tem	EIF3I
PAPOLA	4.43153e-12	0.473501	0.381	0.416	1.0165e-07	CD4+ Tem	PAPOLA
SCAMP2	4.84656e-12	0.406783	0.191	0.263	1.1117e-07	CD4+ Tem	SCAMP2
BAX	7.44143e-12	0.6494	0.258	0.25	1.70691e-07	CD4+ Tem	BAX
SF3B6	9.80391e-12	0.370649	0.401	0.442	2.24882e-07	CD4+ Tem	SF3B6
SELENOF	1.27333e-11	0.607483	0.363	0.402	2.92076e-07	CD4+ Tem	SELENOF
RWDD1	1.28912e-11	0.676061	0.352	0.387	2.95698e-07	CD4+ Tem	RWDD1
TRA2B	1.31008e-11	0.433597	0.366	0.383	3.00505e-07	CD4+ Tem	TRA2B
WAC	1.36528e-11	0.62452	0.265	0.262	3.13167e-07	CD4+ Tem	WAC
ARHGDIA	1.66969e-11	0.29658	0.35	0.362	3.82993e-07	CD4+ Tem	ARHGDIA
MINOS1	2.98092e-11	0.304596	0.371	0.392	6.83763e-07	CD4+ Tem	MINOS1
CYTOR1	3.13339e-11	0.556733	0.393	0.418	7.18738e-07	CD4+ Tem	CYTOR
TMEM243	4.41871e-11	1.05729	0.265	0.277	1.01356e-06	CD4+ Tem	TMEM243
RPL22L1	6.77196e-11	0.387528	0.459	0.518	1.55335e-06	CD4+ Tem	RPL22L1
LSM7	7.3921e-11	0.325773	0.377	0.398	1.6956e-06	CD4+ Tem	LSM7
CASP4	8.26228e-11	0.404467	0.308	0.315	1.8952e-06	CD4+ Tem	CASP4
CCT4	1.12558e-10	0.66609	0.268	0.269	2.58185e-06	CD4+ Tem	CCT4
NDUFA12	1.40682e-10	0.391797	0.38	0.414	3.22696e-06	CD4+ Tem	NDUFA12
M6PR	1.70039e-10	0.668138	0.25	0.246	3.90035e-06	CD4+ Tem	M6PR
EAPP	2.21526e-10	0.792491	0.255	0.259	5.08135e-06	CD4+ Tem	EAPP
THUMPD3-AS1	2.27129e-10	0.428596	0.27	0.261	5.20989e-06	CD4+ Tem	THUMPD3-AS1
CSNK1A1	3.55727e-10	0.365984	0.332	0.34	8.15966e-06	CD4+ Tem	CSNK1A1
LSM5	3.72505e-10	0.335987	0.259	0.355	8.54451e-06	CD4+ Tem	LSM5
MRPS6	3.94867e-10	0.824734	0.286	0.299	9.05746e-06	CD4+ Tem	MRPS6
TECR	4.85446e-10	0.353267	0.278	0.389	1.11352e-05	CD4+ Tem	TECR
CAST	9.57178e-10	0.25293	0.338	0.344	2.19558e-05	CD4+ Tem	CAST
SBDS	9.57201e-10	0.638936	0.315	0.337	2.19563e-05	CD4+ Tem	SBDS
SMG1	1.38761e-09	0.271194	0.263	0.251	3.1829e-05	CD4+ Tem	SMG1
PPP1CC	1.76196e-09	0.411046	0.204	0.275	4.04159e-05	CD4+ Tem	PPP1CC
ASH1L	3.42426e-09	0.607364	0.268	0.272	7.85456e-05	CD4+ Tem	ASH1L
CCDC186	4.65997e-09	0.368783	0.199	0.264	0.00010689	CD4+ Tem	CCDC186
CSNK2B	6.61423e-09	0.323218	0.234	0.313	0.000151717	CD4+ Tem	CSNK2B
SRSF2	1.46642e-08	0.446886	0.363	0.385	0.000336368	CD4+ Tem	SRSF2
ATP5PO	2.96475e-08	0.27351	0.425	0.484	0.000680054	CD4+ Tem	ATP5PO
ISCU	3.02515e-08	0.614012	0.342	0.381	0.00069391	CD4+ Tem	ISCU
COPA	3.5564e-08	0.353366	0.232	0.307	0.000815768	CD4+ Tem	COPA
TAPBP	4.41468e-08	0.286354	0.426	0.479	0.00101264	CD4+ Tem	TAPBP
MAPRE1	5.41264e-08	0.562374	0.249	0.251	0.00124155	CD4+ Tem	MAPRE1
ANKRD11	5.57242e-08	0.304429	0.319	0.33	0.0012782	CD4+ Tem	ANKRD11
ZC3H15	8.50123e-08	0.494178	0.351	0.386	0.00195001	CD4+ Tem	ZC3H15
CHCHD1	1.20498e-07	0.318857	0.215	0.285	0.00276399	CD4+ Tem	CHCHD1
PRPF40A	2.23645e-07	0.402466	0.311	0.326	0.00512996	CD4+ Tem	PRPF40A
RBBP4	3.7674e-07	0.377431	0.218	0.285	0.00864165	CD4+ Tem	RBBP4
TXNL1	4.40189e-07	0.309644	0.27	0.36	0.0100971	CD4+ Tem	TXNL1
PFDN2	4.71652e-07	0.442167	0.33	0.356	0.0108188	CD4+ Tem	PFDN2
PSMG2	1.35023e-06	0.592292	0.256	0.266	0.0309715	CD4+ Tem	PSMG2
ANXA6	1.36669e-06	0.611084	0.257	0.265	0.0313492	CD4+ Tem	ANXA6
HAX1	1.37005e-06	0.425983	0.296	0.406	0.0314262	CD4+ Tem	HAX1
ATP2B1	1.43568e-06	0.359759	0.269	0.273	0.0329317	CD4+ Tem	ATP2B1
MRPS21	1.56931e-06	0.530588	0.341	0.382	0.0359968	CD4+ Tem	MRPS21
NDUFB5	2.25453e-06	0.335973	0.262	0.347	0.0517145	CD4+ Tem	NDUFB5
EIF2A	3.08178e-06	0.482764	0.231	0.307	0.0706898	CD4+ Tem	EIF2A
EIF1AX	3.76532e-06	0.476875	0.357	0.4	0.086369	CD4+ Tem	EIF1AX
C1orf43	4.40673e-06	0.368732	0.214	0.278	0.101082	CD4+ Tem	C1orf43
MRPL33	5.86132e-06	0.480391	0.339	0.38	0.134447	CD4+ Tem	MRPL33
RBX1	6.14864e-06	0.251855	0.417	0.475	0.141038	CD4+ Tem	RBX1
SUGT1	6.91815e-06	0.328723	0.201	0.256	0.158688	CD4+ Tem	SUGT1
EMC7	8.62705e-06	0.510819	0.283	0.383	0.197887	CD4+ Tem	EMC7
APEX1	9.91485e-06	0.320463	0.203	0.259	0.227427	CD4+ Tem	APEX1
TNFRSF14	1.2137e-05	0.474741	0.268	0.282	0.2784	CD4+ Tem	TNFRSF14
SF3B5	1.29835e-05	0.258033	0.431	0.499	0.297817	CD4+ Tem	SF3B5
ERH	1.48859e-05	0.375729	0.4	0.463	0.341453	CD4+ Tem	ERH
IRF3	2.60201e-05	0.324371	0.219	0.279	0.596848	CD4+ Tem	IRF3
PSMD4	4.19632e-05	0.269883	0.227	0.287	0.962551	CD4+ Tem	PSMD4
TRA2A	4.91015e-05	0.484815	0.294	0.311	1	CD4+ Tem	TRA2A
TUBA4A	5.29378e-05	0.358973	0.275	0.284	1	CD4+ Tem	TUBA4A
PSMD7	5.29487e-05	0.356451	0.288	0.38	1	CD4+ Tem	PSMD7
RNPS1	6.17148e-05	0.541265	0.248	0.258	1	CD4+ Tem	RNPS1
ECH1	6.59417e-05	0.267432	0.289	0.376	1	CD4+ Tem	ECH1
SNRPC	6.60337e-05	0.465974	0.217	0.279	1	CD4+ Tem	SNRPC
GTF3C6	7.26766e-05	0.557204	0.291	0.318	1	CD4+ Tem	GTF3C6
DYNLRB1	0.000111499	0.384129	0.366	0.419	1	CD4+ Tem	DYNLRB1
SF3B2	0.000121539	0.553398	0.305	0.337	1	CD4+ Tem	SF3B2
U2SURP	0.000135811	0.474933	0.288	0.31	1	CD4+ Tem	U2SURP
NDUFA5	0.000139974	0.451698	0.323	0.365	1	CD4+ Tem	NDUFA5
TENT5C1	0.000155179	0.422065	0.404	0.45	1	CD4+ Tem	TENT5C
SNRPE	0.000198411	0.40378	0.306	0.333	1	CD4+ Tem	SNRPE
UBE2L3	0.000208055	0.371731	0.343	0.385	1	CD4+ Tem	UBE2L3
OGT	0.000220489	0.797808	0.262	0.286	1	CD4+ Tem	OGT
EIF5	0.000256841	0.31806	0.423	0.486	1	CD4+ Tem	EIF5
TOMM22	0.000267748	0.583708	0.267	0.29	1	CD4+ Tem	TOMM22
CDC26	0.000354197	0.678885	0.246	0.266	1	CD4+ Tem	CDC26
UQCRC2	0.000416298	0.400835	0.262	0.279	1	CD4+ Tem	UQCRC2
CD46	0.000462895	0.29118	0.262	0.276	1	CD4+ Tem	CD46
PSMA3	0.000486743	0.286428	0.296	0.382	1	CD4+ Tem	PSMA3
OCIAD1	0.000494909	0.37893	0.294	0.384	1	CD4+ Tem	OCIAD1
DGUOK	0.0005304	0.696946	0.251	0.271	1	CD4+ Tem	DGUOK
GTF3A	0.000563004	0.777202	0.258	0.285	1	CD4+ Tem	GTF3A
CWC15	0.000690967	0.635041	0.264	0.289	1	CD4+ Tem	CWC15
EIF3J	0.000788523	0.332219	0.245	0.307	1	CD4+ Tem	EIF3J
IGBP1	0.000812313	0.661809	0.268	0.298	1	CD4+ Tem	IGBP1
BTN3A2	0.0011133	0.744852	0.266	0.294	1	CD4+ Tem	BTN3A2
XRN1	0.00122724	0.412462	0.214	0.267	1	CD4+ Tem	XRN1
PLP2	0.00128765	0.477384	0.284	0.37	1	CD4+ Tem	PLP2
TMBIM4	0.00162319	0.414206	0.397	0.479	1	CD4+ Tem	TMBIM4
PSMD11	0.00207248	0.430104	0.212	0.264	1	CD4+ Tem	PSMD11
JTB	0.00208807	0.275193	0.306	0.39	1	CD4+ Tem	JTB
NCOR1	0.00225888	0.304981	0.252	0.264	1	CD4+ Tem	NCOR1
VPS28	0.00233279	0.277582	0.379	0.436	1	CD4+ Tem	VPS28
SMDT1	0.00267434	0.347038	0.396	0.476	1	CD4+ Tem	SMDT1
TMEM230	0.00323312	0.48019	0.265	0.342	1	CD4+ Tem	TMEM230
SNRPD1	0.00387332	0.35622	0.317	0.353	1	CD4+ Tem	SNRPD1
PGAM1	0.00391335	0.437389	0.288	0.316	1	CD4+ Tem	PGAM1
SIVA1	0.00462924	0.292325	0.28	0.351	1	CD4+ Tem	SIVA1
DCTN3	0.00464938	0.451184	0.262	0.333	1	CD4+ Tem	DCTN3
MRPL20	0.00612622	0.3165	0.33	0.43	1	CD4+ Tem	MRPL20
CCT8	0.00694391	0.294293	0.294	0.371	1	CD4+ Tem	CCT8
PSMA2	0.00694549	0.442806	0.238	0.297	1	CD4+ Tem	PSMA2
MRPL57	0.00729661	0.482102	0.311	0.358	1	CD4+ Tem	MRPL57
CCDC167	0.00781072	0.9179	0.244	0.275	1	CD4+ Tem	CCDC167
USP16	0.00803399	0.561384	0.294	0.334	1	CD4+ Tem	USP16
CIR1	0.00854379	0.56807	0.266	0.297	1	CD4+ Tem	CIR1
KRT8	0	4.47629	0.678	0.073	0	Epithelial cell	KRT8
PIGR	0	5.66657	0.646	0.072	0	Epithelial cell	PIGR
LGALS4	0	3.98079	0.607	0.058	0	Epithelial cell	LGALS4
ELF3	0	4.69895	0.593	0.047	0	Epithelial cell	ELF3
KRT18	0	3.71169	0.625	0.091	0	Epithelial cell	KRT18
CLDN4	0	4.45945	0.513	0.043	0	Epithelial cell	CLDN4
PHGR1	0	5.25654	0.553	0.085	0	Epithelial cell	PHGR1
CLDN7	0	5.06216	0.489	0.037	0	Epithelial cell	CLDN7
IFI27	0	3.67877	0.539	0.1	0	Epithelial cell	IFI27
C15orf48	0	2.44847	0.46	0.081	0	Epithelial cell	C15orf48
CD24	0	5.19199	0.412	0.047	0	Epithelial cell	CD24
FABP1	0	7.38157	0.413	0.052	0	Epithelial cell	FABP1
MUC12	0	5.94911	0.401	0.041	0	Epithelial cell	MUC12
KRT19	0	5.08492	0.395	0.035	0	Epithelial cell	KRT19
SMIM22	0	4.18551	0.385	0.034	0	Epithelial cell	SMIM22
SELENBP1	0	5.86507	0.381	0.034	0	Epithelial cell	SELENBP1
MUC4	0	4.56224	0.371	0.029	0	Epithelial cell	MUC4
PLCG2	0	6.41749	0.703	0.361	0	Epithelial cell	PLCG2
EPCAM	0	4.78358	0.363	0.027	0	Epithelial cell	EPCAM
AGR2	0	2.34026	0.377	0.045	0	Epithelial cell	AGR2
CA2	0	6.21631	0.356	0.027	0	Epithelial cell	CA2
TSPAN8	0	5.18295	0.342	0.023	0	Epithelial cell	TSPAN8
DSP	0	5.1556	0.337	0.022	0	Epithelial cell	DSP
FXYD3	0	4.69562	0.339	0.035	0	Epithelial cell	FXYD3
FAM3D	0	3.15627	0.333	0.031	0	Epithelial cell	FAM3D
GPX2	0	5.28304	0.319	0.021	0	Epithelial cell	GPX2
SFN	0	6.5449	0.31	0.015	0	Epithelial cell	SFN
SLC44A4	0	4.77909	0.31	0.022	0	Epithelial cell	SLC44A4
S100A14	0	4.7149	0.31	0.023	0	Epithelial cell	S100A14
PCK1	0	5.70277	0.302	0.015	0	Epithelial cell	PCK1
HES1	0	3.17148	0.354	0.073	0	Epithelial cell	HES1
MT1E	0	3.61732	0.363	0.082	0	Epithelial cell	MT1E
PLA2G2A	0	5.50026	0.295	0.016	0	Epithelial cell	PLA2G2A
C19orf33	0	4.9351	0.3	0.021	0	Epithelial cell	C19orf33
TPM1	0	2.69961	0.374	0.098	0	Epithelial cell	TPM1
SOX4	0	3.17496	0.378	0.103	0	Epithelial cell	SOX4
MT1G	0	4.29486	0.298	0.033	0	Epithelial cell	MT1G
CEACAM5	0	5.07067	0.286	0.022	0	Epithelial cell	CEACAM5
TMEM54	0	5.21289	0.289	0.026	0	Epithelial cell	TMEM54
CLDN3	0	3.84919	0.286	0.029	0	Epithelial cell	CLDN3
LLGL2	0	4.17107	0.32	0.07	0	Epithelial cell	LLGL2
C10orf99	0	5.23091	0.264	0.016	0	Epithelial cell	C10orf99
IER3	0	1.6046	0.401	0.154	0	Epithelial cell	IER3
PRSS3	0	6.2696	0.251	0.008	0	Epithelial cell	PRSS3
CTNND1	0	3.76454	0.301	0.058	0	Epithelial cell	CTNND1
CKB	0	4.67395	0.299	0.056	0	Epithelial cell	CKB
TSPAN1	0	4.53616	0.272	0.03	0	Epithelial cell	TSPAN1
MISP	0	5.59241	0.253	0.014	0	Epithelial cell	MISP
KRT20	0	5.02123	0.259	0.023	0	Epithelial cell	KRT20
MUC1	0	4.1507	0.26	0.029	0	Epithelial cell	MUC1
CES2	0	4.34851	0.269	0.055	0	Epithelial cell	CES2
ID1	0	3.36638	0.269	0.057	0	Epithelial cell	ID1
SPTBN1	0	2.70961	0.364	0.153	0	Epithelial cell	SPTBN1
EGR1	0	0.66592	0.351	0.14	0	Epithelial cell	EGR1
FABP5	0	2.17135	0.393	0.187	0	Epithelial cell	FABP5
TCIM	0	2.43009	0.268	0.063	0	Epithelial cell	TCIM
KLF4	0	2.18037	0.29	0.092	0	Epithelial cell	KLF4
SLC26A2	0	4.7997	0.255	0.06	0	Epithelial cell	SLC26A2
ASL	0	3.70501	0.268	0.075	0	Epithelial cell	ASL
CSKMT	0	3.48743	0.286	0.099	0	Epithelial cell	CSKMT
TSC22D1	0	2.23954	0.279	0.095	0	Epithelial cell	TSC22D1
UQCRC1	0	3.01912	0.368	0.186	0	Epithelial cell	UQCRC1
LDLR	0	2.9454	0.296	0.114	0	Epithelial cell	LDLR
ACTN4	0	2.15225	0.486	0.304	0	Epithelial cell	ACTN4
FRYL	0	2.42736	0.328	0.147	0	Epithelial cell	FRYL
LGALS3BP	0	2.51863	0.281	0.1	0	Epithelial cell	LGALS3BP
LIMA1	0	2.62724	0.309	0.129	0	Epithelial cell	LIMA1
NUPR1	0	2.68429	0.252	0.077	0	Epithelial cell	NUPR1
HEXIM1	0	3.00383	0.324	0.15	0	Epithelial cell	HEXIM1
S100A10	0	2.03238	0.629	0.472	0	Epithelial cell	S100A10
LGALS3	0	2.44728	0.586	0.448	0	Epithelial cell	LGALS3
S100A6	0	2.13709	0.823	0.685	0	Epithelial cell	S100A6
TMSB10	0	1.03481	0.863	0.928	0	Epithelial cell	TMSB10
MTRNR2L12	0	2.29243	0.811	0.848	0	Epithelial cell	MTRNR2L12
ACTG11	0	1.00786	0.811	0.826	0	Epithelial cell	ACTG1
MTRNR2L8	0	2.36164	0.731	0.724	0	Epithelial cell	MTRNR2L8
CD9	2.78727e-303	2.09477	0.344	0.173	6.39344e-299	Epithelial cell	CD9
GAPDH	7.22847e-287	1.12987	0.762	0.853	1.65807e-282	Epithelial cell	GAPDH
PDLIM1	6.47525e-263	2.54447	0.307	0.15	1.48529e-258	Epithelial cell	PDLIM1
CST3	1.18428e-257	0.6021	0.37	0.181	2.71651e-253	Epithelial cell	CST3
CD151	1.6585e-253	2.28931	0.284	0.13	3.80426e-249	Epithelial cell	CD151
CYC1	9.43662e-249	2.89845	0.3	0.15	2.16457e-244	Epithelial cell	CYC1
GOLIM4	1.23836e-248	2.86456	0.25	0.109	2.84055e-244	Epithelial cell	GOLIM4
TUBA1C	1.91298e-246	2.30427	0.326	0.167	4.38799e-242	Epithelial cell	TUBA1C
ATP5F1D	1.57773e-245	2.64635	0.389	0.24	3.61899e-241	Epithelial cell	ATP5F1D
UGP2	3.34917e-239	2.29629	0.399	0.241	7.68232e-235	Epithelial cell	UGP2
PFKL	7.80513e-234	2.65139	0.267	0.124	1.79034e-229	Epithelial cell	PFKL
TUBA1B	4.31137e-230	2.00925	0.54	0.466	9.88942e-226	Epithelial cell	TUBA1B
DNM2	4.93979e-229	2.53689	0.262	0.12	1.13309e-224	Epithelial cell	DNM2
CENPX	1.09159e-219	2.26745	0.342	0.193	2.50389e-215	Epithelial cell	CENPX
ACADVL	1.20155e-212	2.64142	0.385	0.251	2.75612e-208	Epithelial cell	ACADVL
TUBB4B	5.12345e-210	1.71445	0.508	0.401	1.17522e-205	Epithelial cell	TUBB4B
CYSTM1	5.28828e-207	2.22135	0.353	0.212	1.21302e-202	Epithelial cell	CYSTM1
MT-CO31	4.93283e-203	0.557964	0.938	0.973	1.13149e-198	Epithelial cell	MT-CO3
CHCHD10	7.28051e-195	2.58821	0.29	0.158	1.67e-190	Epithelial cell	CHCHD10
ID3	2.56831e-186	1.09468	0.338	0.189	5.89119e-182	Epithelial cell	ID3
TMEM141	1.82344e-183	2.45125	0.315	0.186	4.1826e-179	Epithelial cell	TMEM141
H2AFJ	3.04118e-178	2.0731	0.362	0.231	6.97586e-174	Epithelial cell	H2AFJ
JUN	3.38002e-173	1.13045	0.566	0.459	7.75309e-169	Epithelial cell	JUN
ETHE1	6.92006e-171	2.77603	0.269	0.148	1.58732e-166	Epithelial cell	ETHE1
ATP5ME	1.75644e-169	1.67239	0.598	0.611	4.02893e-165	Epithelial cell	ATP5ME
RHOB	5.71708e-159	2.18567	0.279	0.16	1.31138e-154	Epithelial cell	RHOB
COX5B	2.07661e-149	1.63747	0.581	0.608	4.76332e-145	Epithelial cell	COX5B
MVP	4.41548e-143	2.15497	0.289	0.173	1.01282e-138	Epithelial cell	MVP
PPDPF	8.89186e-142	1.91147	0.527	0.483	2.03961e-137	Epithelial cell	PPDPF
ATP1A1	1.03632e-141	1.88195	0.339	0.22	2.37712e-137	Epithelial cell	ATP1A1
TXN	9.91662e-138	1.51093	0.556	0.563	2.27467e-133	Epithelial cell	TXN
RHOC	1.60132e-136	2.10062	0.261	0.147	3.67311e-132	Epithelial cell	RHOC
MLXIP	5.92114e-134	2.31767	0.264	0.155	1.35819e-129	Epithelial cell	MLXIP
RRBP1	1.19945e-133	1.94869	0.461	0.397	2.7513e-129	Epithelial cell	RRBP1
MT1X	4.68397e-132	2.03867	0.284	0.171	1.07441e-127	Epithelial cell	MT1X
IER2	1.42759e-129	1.31156	0.487	0.4	3.27461e-125	Epithelial cell	IER2
MT-CO11	2.63061e-129	0.519601	0.928	0.967	6.0341e-125	Epithelial cell	MT-CO1
HNRNPA2B11	1.04777e-127	1.01916	0.678	0.772	2.40337e-123	Epithelial cell	HNRNPA2B1
LMNA	8.42253e-125	1.06965	0.453	0.357	1.93196e-120	Epithelial cell	LMNA
PKN2	1.57354e-122	2.12193	0.272	0.165	3.60939e-118	Epithelial cell	PKN2
POLR2A	3.3196e-122	2.11437	0.328	0.216	7.61449e-118	Epithelial cell	POLR2A
PDXDC1	3.33563e-122	2.35579	0.265	0.161	7.65126e-118	Epithelial cell	PDXDC1
HIST1H4C	1.64238e-116	2.37401	0.512	0.493	3.76729e-112	Epithelial cell	HIST1H4C
RAB11FIP1	1.54603e-114	1.8116	0.325	0.222	3.54628e-110	Epithelial cell	RAB11FIP1
BSG	3.82255e-112	2.12696	0.443	0.389	8.76817e-108	Epithelial cell	BSG
NEAT1	4.91824e-109	1.03176	0.711	0.806	1.12815e-104	Epithelial cell	NEAT1
MT-ND5	2.64839e-107	0.865621	0.736	0.886	6.07488e-103	Epithelial cell	MT-ND5
TPI1	2.29609e-105	1.25823	0.527	0.513	5.26678e-101	Epithelial cell	TPI1
MYH91	9.08499e-102	1.37833	0.417	0.317	2.08391e-97	Epithelial cell	MYH9
MT2A	3.47873e-98	1.45606	0.393	0.299	7.97951e-94	Epithelial cell	MT2A
NDUFB7	1.86818e-96	1.73537	0.504	0.505	4.28523e-92	Epithelial cell	NDUFB7
MT-CO21	1.67482e-95	0.383089	0.938	0.978	3.84169e-91	Epithelial cell	MT-CO2
ATF3	1.81094e-93	1.13113	0.27	0.175	4.15393e-89	Epithelial cell	ATF3
NR4A1	8.81952e-93	1.80463	0.395	0.325	2.02302e-88	Epithelial cell	NR4A1
SPTAN11	1.75679e-92	1.59608	0.29	0.188	4.02973e-88	Epithelial cell	SPTAN1
SRSF1	7.88974e-91	1.8674	0.268	0.174	1.80975e-86	Epithelial cell	SRSF1
TSTD11	2.86617e-89	0.257007	0.239	0.41	6.57443e-85	Epithelial cell	TSTD1
ATP5IF1	3.42222e-88	1.44581	0.542	0.584	7.84988e-84	Epithelial cell	ATP5IF1
RAN1	9.61685e-88	0.375593	0.341	0.597	2.20591e-83	Epithelial cell	RAN
CFDP1	3.37582e-87	1.86787	0.296	0.204	7.74345e-83	Epithelial cell	CFDP1
RAC1	9.84507e-86	1.41895	0.308	0.215	2.25826e-81	Epithelial cell	RAC1
ELOB	1.08322e-85	1.25599	0.602	0.71	2.4847e-81	Epithelial cell	ELOB
BLOC1S1	3.15727e-85	1.58315	0.45	0.399	7.24214e-81	Epithelial cell	BLOC1S1
ACIN1	6.96491e-84	1.82768	0.264	0.174	1.59761e-79	Epithelial cell	ACIN1
ANXA2	2.06416e-82	1.427	0.458	0.424	4.73477e-78	Epithelial cell	ANXA2
ARF4	2.14871e-81	0.258074	0.296	0.485	4.9287e-77	Epithelial cell	ARF4
SIL11	8.10999e-81	0.54718	0.139	0.266	1.86027e-76	Epithelial cell	SIL1
ILF3	2.84863e-79	1.77384	0.288	0.201	6.53418e-75	Epithelial cell	ILF3
FOSB	1.69166e-78	0.79924	0.548	0.519	3.88033e-74	Epithelial cell	FOSB
WDR1	3.44333e-78	1.43963	0.303	0.212	7.89831e-74	Epithelial cell	WDR1
MRPL51	1.13592e-77	0.357885	0.27	0.466	2.60558e-73	Epithelial cell	MRPL51
MALAT11	4.80624e-77	0.768228	0.889	0.941	1.10246e-72	Epithelial cell	MALAT1
GADD45B	1.81902e-75	1.0105	0.359	0.277	4.17246e-71	Epithelial cell	GADD45B
PKM	3.0969e-75	1.25682	0.398	0.329	7.10366e-71	Epithelial cell	PKM
PTMA1	2.07864e-74	0.444256	0.857	0.941	4.76799e-70	Epithelial cell	PTMA
HNRNPAB	3.29129e-74	1.65172	0.252	0.17	7.54956e-70	Epithelial cell	HNRNPAB
ATP5F1B	4.13794e-71	1.61024	0.462	0.465	9.49162e-67	Epithelial cell	ATP5F1B
MT-ND4	8.02905e-71	0.350716	0.895	0.961	1.8417e-66	Epithelial cell	MT-ND4
MLEC	6.24263e-70	2.20143	0.275	0.208	1.43193e-65	Epithelial cell	MLEC
TIMM13	3.34753e-69	1.89805	0.307	0.239	7.67857e-65	Epithelial cell	TIMM13
CAST1	1.3325e-68	1.57083	0.391	0.335	3.05649e-64	Epithelial cell	CAST
ID21	1.64874e-67	0.911451	0.363	0.267	3.78188e-63	Epithelial cell	ID2
AES1	4.92678e-67	1.42061	0.362	0.285	1.1301e-62	Epithelial cell	AES
GSDMD	9.73739e-67	1.83787	0.262	0.185	2.23356e-62	Epithelial cell	GSDMD
SERF2	3.11577e-65	0.485392	0.749	0.917	7.14695e-61	Epithelial cell	SERF2
CTSD	3.18954e-65	1.24635	0.362	0.295	7.31617e-61	Epithelial cell	CTSD
MYL6	7.14046e-64	0.632126	0.72	0.884	1.63788e-59	Epithelial cell	MYL6
PNP	1.90385e-62	1.72723	0.264	0.19	4.36705e-58	Epithelial cell	PNP
KDELR21	8.08018e-62	0.312932	0.216	0.353	1.85343e-57	Epithelial cell	KDELR2
MPHOSPH81	8.183e-62	0.354245	0.306	0.465	1.87702e-57	Epithelial cell	MPHOSPH8
ATP5MC3	9.23617e-62	1.52359	0.519	0.606	2.11859e-57	Epithelial cell	ATP5MC3
BRD2	6.2366e-61	1.50225	0.485	0.475	1.43055e-56	Epithelial cell	BRD2
ERGIC31	2.11023e-60	0.377933	0.223	0.358	4.84045e-56	Epithelial cell	ERGIC3
NDUFB4	2.6812e-59	0.36981	0.361	0.581	6.15014e-55	Epithelial cell	NDUFB4
RIOK3	2.86402e-59	1.72089	0.27	0.198	6.56948e-55	Epithelial cell	RIOK3
FIS1	3.08336e-59	0.341631	0.315	0.496	7.0726e-55	Epithelial cell	FIS1
PLP21	4.69972e-59	0.413392	0.233	0.376	1.07802e-54	Epithelial cell	PLP2
CDC37	9.51134e-59	1.45193	0.394	0.342	2.18171e-54	Epithelial cell	CDC37
NDUFV1	1.1359e-58	1.92897	0.303	0.246	2.60553e-54	Epithelial cell	NDUFV1
CHCHD21	3.64705e-57	0.257148	0.453	0.723	8.36561e-53	Epithelial cell	CHCHD2
SELENOW	5.9131e-57	1.37894	0.425	0.398	1.35635e-52	Epithelial cell	SELENOW
TPM31	2.02291e-56	0.918855	0.53	0.531	4.64016e-52	Epithelial cell	TPM3
MSI2	1.14131e-55	0.268185	0.156	0.26	2.61794e-51	Epithelial cell	MSI2
VAMP8	1.58876e-55	0.349177	0.311	0.472	3.64429e-51	Epithelial cell	VAMP8
LSM3	1.97015e-55	0.375616	0.262	0.422	4.51913e-51	Epithelial cell	LSM3
EIF51	2.25638e-55	0.3195	0.335	0.499	5.17568e-51	Epithelial cell	EIF5
PSME2	3.76875e-55	0.257023	0.389	0.614	8.64475e-51	Epithelial cell	PSME2
EIF4G1	1.31154e-54	1.73766	0.27	0.205	3.00841e-50	Epithelial cell	EIF4G1
HSPA1B	5.97522e-54	0.98476	0.282	0.213	1.37059e-49	Epithelial cell	HSPA1B
PHB	1.23608e-52	1.74709	0.342	0.298	2.83532e-48	Epithelial cell	PHB
SRRM2	1.41946e-52	1.53252	0.455	0.44	3.25596e-48	Epithelial cell	SRRM2
SRI	2.62591e-52	2.07528	0.394	0.369	6.02331e-48	Epithelial cell	SRI
ANXA11	1.54617e-51	1.46545	0.309	0.245	3.54661e-47	Epithelial cell	ANXA11
PNISR1	2.02036e-51	0.256069	0.422	0.617	4.63431e-47	Epithelial cell	PNISR
AHI1	2.93818e-51	1.86623	0.254	0.191	6.73959e-47	Epithelial cell	AHI1
NDUFB81	1.20483e-50	0.35217	0.328	0.513	2.76363e-46	Epithelial cell	NDUFB8
NDUFA11	1.39233e-50	0.367193	0.333	0.513	3.19372e-46	Epithelial cell	NDUFA11
ETFB	2.86803e-50	1.59555	0.386	0.357	6.57869e-46	Epithelial cell	ETFB
MGST3	4.64682e-49	0.58923	0.281	0.447	1.06589e-44	Epithelial cell	MGST3
NDUFAB1	5.04519e-49	0.527113	0.23	0.367	1.15726e-44	Epithelial cell	NDUFAB1
ITM2C1	1.27188e-48	1.73424	0.4	0.4	2.91745e-44	Epithelial cell	ITM2C
SBDS1	2.05052e-48	0.316488	0.232	0.35	4.70348e-44	Epithelial cell	SBDS
SMG11	8.76975e-48	1.45088	0.309	0.244	2.01161e-43	Epithelial cell	SMG1
PRPF4B1	6.0608e-47	1.4904	0.385	0.339	1.39023e-42	Epithelial cell	PRPF4B
NDUFS7	6.31452e-47	1.85326	0.331	0.291	1.44843e-42	Epithelial cell	NDUFS7
PDIA3	2.35361e-46	0.298396	0.283	0.422	5.39871e-42	Epithelial cell	PDIA3
SF3B51	6.08676e-46	0.318313	0.338	0.513	1.39618e-41	Epithelial cell	SF3B5
H2AFY	4.58455e-45	1.08891	0.268	0.199	1.0516e-40	Epithelial cell	H2AFY
PNN1	4.71479e-45	1.41804	0.432	0.414	1.08148e-40	Epithelial cell	PNN
SEM1	4.82688e-45	0.306477	0.347	0.531	1.10719e-40	Epithelial cell	SEM1
NDUFS51	5.88494e-45	0.331813	0.415	0.642	1.34989e-40	Epithelial cell	NDUFS5
FAM120A	1.26153e-44	1.54768	0.259	0.199	2.89369e-40	Epithelial cell	FAM120A
PSMD71	2.17257e-44	0.309672	0.253	0.383	4.98343e-40	Epithelial cell	PSMD7
EIF3I1	4.88332e-44	0.271528	0.269	0.404	1.12014e-39	Epithelial cell	EIF3I
COX141	5.57286e-44	0.289682	0.257	0.378	1.2783e-39	Epithelial cell	COX14
SNRPB1	1.13502e-43	0.298919	0.308	0.469	2.60352e-39	Epithelial cell	SNRPB
DYNC1I2	2.12379e-43	1.25373	0.252	0.186	4.87155e-39	Epithelial cell	DYNC1I2
MT-ATP8	2.9901e-43	1.40428	0.37	0.336	6.8587e-39	Epithelial cell	MT-ATP8
SAP181	7.80612e-42	0.324827	0.425	0.639	1.79057e-37	Epithelial cell	SAP18
COPE	4.77523e-41	0.346653	0.385	0.58	1.09534e-36	Epithelial cell	COPE
PTBP1	9.89423e-41	1.34915	0.257	0.196	2.26954e-36	Epithelial cell	PTBP1
PRMT1	1.99002e-40	0.409398	0.235	0.356	4.56472e-36	Epithelial cell	PRMT1
AKR1A1	5.67833e-40	0.449531	0.255	0.382	1.3025e-35	Epithelial cell	AKR1A1
RPL13A1	9.54139e-40	0.397467	0.806	0.915	2.1886e-35	Epithelial cell	RPL13A
SYNE21	9.6696e-40	1.16535	0.349	0.297	2.21801e-35	Epithelial cell	SYNE2
HADHA	1.17757e-39	1.37913	0.328	0.278	2.70112e-35	Epithelial cell	HADHA
NDUFS2	3.78647e-39	1.61805	0.275	0.223	8.6854e-35	Epithelial cell	NDUFS2
CANX	4.70775e-39	0.425625	0.284	0.429	1.07986e-34	Epithelial cell	CANX
LDHA1	7.66994e-39	0.360248	0.384	0.576	1.75933e-34	Epithelial cell	LDHA
COX7A2	7.70357e-39	0.417158	0.451	0.728	1.76704e-34	Epithelial cell	COX7A2
PRDX5	8.85834e-38	1.59467	0.48	0.539	2.03193e-33	Epithelial cell	PRDX5
RPS27L	1.03048e-37	0.388194	0.407	0.618	2.36371e-33	Epithelial cell	RPS27L
SRSF51	1.40616e-37	0.255426	0.442	0.627	3.22544e-33	Epithelial cell	SRSF5
CCT81	1.6471e-37	0.401698	0.253	0.376	3.77813e-33	Epithelial cell	CCT8
PET100	1.68964e-37	0.390657	0.291	0.415	3.8757e-33	Epithelial cell	PET100
PNKD	3.49979e-37	1.50026	0.263	0.213	8.02781e-33	Epithelial cell	PNKD
RAB2A	8.47621e-37	0.350268	0.225	0.332	1.94427e-32	Epithelial cell	RAB2A
RPL361	8.86926e-37	0.53482	0.807	0.938	2.03443e-32	Epithelial cell	RPL36
RER1	1.39846e-36	0.278174	0.194	0.29	3.2078e-32	Epithelial cell	RER1
PSMB5	1.54786e-36	0.297487	0.194	0.294	3.55048e-32	Epithelial cell	PSMB5
YIPF3	2.71605e-36	0.487536	0.177	0.268	6.23008e-32	Epithelial cell	YIPF3
H2AFZ1	6.87608e-36	0.880465	0.388	0.63	1.57724e-31	Epithelial cell	H2AFZ
USP161	1.60416e-35	0.250435	0.24	0.342	3.67962e-31	Epithelial cell	USP16
ILF2	2.09392e-35	0.305648	0.237	0.349	4.80303e-31	Epithelial cell	ILF2
SEC31A	2.10807e-35	0.43172	0.212	0.311	4.83548e-31	Epithelial cell	SEC31A
UBE2L31	6.348e-35	0.345823	0.274	0.396	1.4561e-30	Epithelial cell	UBE2L3
CYCS1	6.99437e-35	1.1077	0.519	0.591	1.60437e-30	Epithelial cell	CYCS
DEK1	9.15517e-35	0.95062	0.26	0.199	2.10001e-30	Epithelial cell	DEK
NUFIP2	1.36047e-34	1.58237	0.288	0.238	3.12066e-30	Epithelial cell	NUFIP2
SUCLG1	1.68415e-34	1.68328	0.29	0.252	3.8631e-30	Epithelial cell	SUCLG1
SIVA11	1.73366e-34	0.361323	0.241	0.356	3.97667e-30	Epithelial cell	SIVA1
NCOR11	1.92233e-34	1.46116	0.303	0.255	4.40944e-30	Epithelial cell	NCOR1
PDIA41	2.12852e-34	0.571684	0.226	0.338	4.8824e-30	Epithelial cell	PDIA4
MIF	2.81375e-34	0.596681	0.207	0.314	6.45418e-30	Epithelial cell	MIF
MAT2A	4.58538e-34	1.42934	0.265	0.21	1.05179e-29	Epithelial cell	MAT2A
DDX171	6.42607e-34	0.368164	0.386	0.542	1.47401e-29	Epithelial cell	DDX17
AURKAIP1	1.6627e-33	1.52185	0.378	0.375	3.81389e-29	Epithelial cell	AURKAIP1
NDUFA121	4.73743e-33	0.429368	0.291	0.428	1.08667e-28	Epithelial cell	NDUFA12
PPP1R15A	1.20659e-32	1.03883	0.469	0.475	2.76767e-28	Epithelial cell	PPP1R15A
HINT11	1.39984e-32	0.353512	0.492	0.765	3.21095e-28	Epithelial cell	HINT1
KTN1	1.71055e-32	1.39941	0.359	0.332	3.92365e-28	Epithelial cell	KTN1
RPN11	1.90714e-32	0.48635	0.214	0.315	4.37459e-28	Epithelial cell	RPN1
LSM51	2.72042e-32	0.518763	0.238	0.356	6.2401e-28	Epithelial cell	LSM5
HIST1H1C1	4.48809e-32	1.70013	0.335	0.311	1.02948e-27	Epithelial cell	HIST1H1C
ACP11	4.93181e-32	0.32874	0.222	0.323	1.13126e-27	Epithelial cell	ACP1
THRAP31	9.30101e-32	0.271419	0.276	0.387	2.13347e-27	Epithelial cell	THRAP3
IFRD1	1.08592e-31	1.61838	0.284	0.243	2.49088e-27	Epithelial cell	IFRD1
SNRPD21	1.6353e-31	0.432548	0.351	0.504	3.75106e-27	Epithelial cell	SNRPD2
DNAJC15	4.09484e-31	0.509646	0.249	0.361	9.39275e-27	Epithelial cell	DNAJC15
MRPL571	4.53461e-31	0.40596	0.255	0.366	1.04015e-26	Epithelial cell	MRPL57
TRAPPC2L	4.695e-31	0.270747	0.206	0.296	1.07694e-26	Epithelial cell	TRAPPC2L
HNRNPR1	1.57283e-30	0.306059	0.284	0.403	3.60777e-26	Epithelial cell	HNRNPR
SCP2	1.58955e-30	1.46123	0.31	0.27	3.64611e-26	Epithelial cell	SCP2
ZC3H151	1.67841e-30	0.270794	0.283	0.396	3.84994e-26	Epithelial cell	ZC3H15
OS9	7.08418e-30	0.615486	0.238	0.342	1.62497e-25	Epithelial cell	OS9
HLA-F1	7.16765e-30	0.294509	0.278	0.383	1.64412e-25	Epithelial cell	HLA-F
TKT	7.94039e-30	1.33881	0.312	0.28	1.82137e-25	Epithelial cell	TKT
SRP91	1.22179e-29	0.291821	0.278	0.394	2.80254e-25	Epithelial cell	SRP9
REX1BD	1.3269e-29	0.393551	0.17	0.252	3.04364e-25	Epithelial cell	REX1BD
TUBB	1.7189e-29	1.57874	0.301	0.271	3.9428e-25	Epithelial cell	TUBB
COPB2	2.31158e-29	0.396624	0.188	0.273	5.3023e-25	Epithelial cell	COPB2
DYNC1H1	9.20151e-29	1.36299	0.303	0.261	2.11064e-24	Epithelial cell	DYNC1H1
ZBTB381	1.36823e-28	0.584302	0.231	0.33	3.13844e-24	Epithelial cell	ZBTB38
MORF4L2	1.54357e-28	0.3502	0.229	0.323	3.54064e-24	Epithelial cell	MORF4L2
SELENOH	3.09146e-28	0.371476	0.305	0.433	7.09119e-24	Epithelial cell	SELENOH
SET1	1.01539e-27	0.294769	0.305	0.43	2.32909e-23	Epithelial cell	SET
MRPL36	1.20804e-27	0.25196	0.173	0.25	2.77101e-23	Epithelial cell	MRPL36
JPT1	1.73187e-27	1.18614	0.377	0.365	3.97256e-23	Epithelial cell	JPT1
AC007952.4	2.10724e-27	2.61118	0.268	0.247	4.83358e-23	Epithelial cell	AC007952.4
CLTC	2.17599e-27	1.31534	0.272	0.229	4.99128e-23	Epithelial cell	CLTC
POLR2J	2.17916e-27	0.376985	0.263	0.368	4.99855e-23	Epithelial cell	POLR2J
ECHS1	2.71501e-27	1.43859	0.28	0.245	6.22769e-23	Epithelial cell	ECHS1
PEBP11	2.86682e-27	0.493885	0.34	0.489	6.57591e-23	Epithelial cell	PEBP1
UQCRH	3.10881e-27	0.630395	0.438	0.695	7.13099e-23	Epithelial cell	UQCRH
RNH1	3.28849e-27	0.32731	0.225	0.314	7.54313e-23	Epithelial cell	RNH1
SNRPE1	4.71742e-27	0.460418	0.241	0.343	1.08208e-22	Epithelial cell	SNRPE
GTF2A2	1.05968e-26	0.372785	0.243	0.343	2.43069e-22	Epithelial cell	GTF2A2
SF3B11	1.71624e-26	0.410309	0.329	0.447	3.93672e-22	Epithelial cell	SF3B1
MZT2B1	5.27579e-26	0.456097	0.263	0.374	1.21016e-21	Epithelial cell	MZT2B
GHITM	5.28336e-26	0.628723	0.305	0.439	1.2119e-21	Epithelial cell	GHITM
GUK1	6.62137e-26	0.487216	0.364	0.514	1.51881e-21	Epithelial cell	GUK1
GNG5	1.12515e-25	0.478151	0.351	0.518	2.58087e-21	Epithelial cell	GNG5
ANKRD111	1.62544e-25	1.4249	0.35	0.325	3.72844e-21	Epithelial cell	ANKRD11
C1orf431	2.3318e-25	0.265506	0.203	0.279	5.34868e-21	Epithelial cell	C1orf43
BUD23	2.58791e-25	0.73929	0.232	0.328	5.93615e-21	Epithelial cell	BUD23
RAB8A	5.26133e-25	0.328509	0.211	0.29	1.20684e-20	Epithelial cell	RAB8A
CIB11	8.31048e-25	0.34312	0.334	0.445	1.90626e-20	Epithelial cell	CIB1
SRA1	1.56908e-24	0.323735	0.185	0.258	3.59915e-20	Epithelial cell	SRA1
PCBP21	2.61219e-24	0.405044	0.364	0.509	5.99184e-20	Epithelial cell	PCBP2
CARHSP1	5.03582e-24	1.32352	0.259	0.223	1.15512e-19	Epithelial cell	CARHSP1
RBM31	5.85744e-24	0.419333	0.339	0.477	1.34358e-19	Epithelial cell	RBM3
BCLAF11	9.03837e-24	0.384599	0.299	0.401	2.07322e-19	Epithelial cell	BCLAF1
VPS13C1	9.34669e-24	0.325022	0.202	0.272	2.14394e-19	Epithelial cell	VPS13C
TMEM219	1.06387e-23	0.549886	0.248	0.343	2.44031e-19	Epithelial cell	TMEM219
DDT	1.26253e-23	0.524917	0.261	0.367	2.896e-19	Epithelial cell	DDT
RAB11A	1.4281e-23	1.26452	0.259	0.219	3.27578e-19	Epithelial cell	RAB11A
GNL3	3.74826e-23	0.734159	0.223	0.315	8.59776e-19	Epithelial cell	GNL3
MCTS1	4.43043e-23	0.302185	0.195	0.271	1.01625e-18	Epithelial cell	MCTS1
SOD11	4.93711e-23	0.459706	0.4	0.565	1.13247e-18	Epithelial cell	SOD1
CFL11	5.30997e-23	0.622534	0.647	0.78	1.218e-18	Epithelial cell	CFL1
ENSA1	5.80358e-23	0.333914	0.291	0.388	1.33123e-18	Epithelial cell	ENSA
AKAP9	1.56544e-22	1.42276	0.434	0.461	3.5908e-18	Epithelial cell	AKAP9
NDUFA51	2.22973e-22	0.579602	0.271	0.372	5.11456e-18	Epithelial cell	NDUFA5
YBX1	2.40726e-22	0.995222	0.441	0.465	5.52177e-18	Epithelial cell	YBX1
PRPF38B1	4.40856e-22	0.310713	0.258	0.339	1.01123e-17	Epithelial cell	PRPF38B
FAM133B1	5.17708e-22	0.275511	0.325	0.425	1.18752e-17	Epithelial cell	FAM133B
SLC25A6	6.65259e-22	0.379963	0.48	0.675	1.52597e-17	Epithelial cell	SLC25A6
SF3B21	7.07781e-22	0.309626	0.257	0.344	1.62351e-17	Epithelial cell	SF3B2
TXNDC17	7.76578e-22	1.32645	0.351	0.35	1.78132e-17	Epithelial cell	TXNDC17
SARS	8.28974e-22	0.498538	0.192	0.262	1.9015e-17	Epithelial cell	SARS
MRPS33	1.21081e-21	0.67935	0.198	0.279	2.77736e-17	Epithelial cell	MRPS33
NUDC	2.54041e-21	0.351159	0.246	0.332	5.8272e-17	Epithelial cell	NUDC
ROMO1	3.93278e-21	1.30148	0.42	0.446	9.021e-17	Epithelial cell	ROMO1
SNRPD31	4.83808e-21	0.428739	0.289	0.395	1.10976e-16	Epithelial cell	SNRPD3
H2AFV1	5.56411e-21	0.321179	0.234	0.315	1.27629e-16	Epithelial cell	H2AFV
RSRP11	7.3344e-21	1.16724	0.486	0.522	1.68236e-16	Epithelial cell	RSRP1
TAPBP1	1.11885e-20	0.603412	0.357	0.489	2.56641e-16	Epithelial cell	TAPBP
TECR1	1.49484e-20	0.809454	0.278	0.386	3.42887e-16	Epithelial cell	TECR
ATP5MF	1.64004e-20	0.616422	0.382	0.566	3.76191e-16	Epithelial cell	ATP5MF
RBBP41	3.52583e-20	0.499145	0.211	0.284	8.08755e-16	Epithelial cell	RBBP4
ZRANB2	5.05621e-20	1.46395	0.384	0.386	1.15979e-15	Epithelial cell	ZRANB2
ST13	5.44374e-20	0.371272	0.308	0.41	1.24868e-15	Epithelial cell	ST13
RBM391	5.90375e-20	0.371665	0.503	0.698	1.3542e-15	Epithelial cell	RBM39
OPTN1	6.44654e-20	0.565768	0.21	0.283	1.47871e-15	Epithelial cell	OPTN
ARF1	8.20195e-20	0.546879	0.394	0.557	1.88136e-15	Epithelial cell	ARF1
SRRM11	1.14256e-19	0.420117	0.373	0.503	2.62082e-15	Epithelial cell	SRRM1
COX17	1.19819e-19	0.503975	0.332	0.459	2.74841e-15	Epithelial cell	COX17
BUD31	1.8009e-19	0.277741	0.25	0.328	4.13091e-15	Epithelial cell	BUD31
GSTP1	2.93235e-19	0.924655	0.52	0.616	6.72623e-15	Epithelial cell	GSTP1
MPC1	4.05762e-19	0.816815	0.209	0.287	9.30737e-15	Epithelial cell	MPC1
GRN	7.75062e-19	0.862847	0.283	0.256	1.77784e-14	Epithelial cell	GRN
FDPS	2.08544e-18	1.54029	0.326	0.329	4.78358e-14	Epithelial cell	FDPS
RAD23A	2.25079e-18	0.431009	0.247	0.33	5.16286e-14	Epithelial cell	RAD23A
FKBP8	2.47348e-18	0.434641	0.248	0.324	5.67366e-14	Epithelial cell	FKBP8
PDCD5	2.59609e-18	0.585241	0.244	0.334	5.9549e-14	Epithelial cell	PDCD5
EWSR1	2.92242e-18	1.12467	0.287	0.253	6.70344e-14	Epithelial cell	EWSR1
AP2M1	3.78885e-18	0.313821	0.26	0.335	8.69088e-14	Epithelial cell	AP2M1
NDUFB10	4.48134e-18	1.36214	0.401	0.435	1.02793e-13	Epithelial cell	NDUFB10
MIDN	4.79471e-18	0.956775	0.287	0.254	1.09981e-13	Epithelial cell	MIDN
XRCC61	5.30402e-18	0.383982	0.285	0.377	1.21664e-13	Epithelial cell	XRCC6
CD164	7.16062e-18	0.59175	0.3	0.403	1.6425e-13	Epithelial cell	CD164
EIF4G2	7.43509e-18	0.980628	0.476	0.529	1.70546e-13	Epithelial cell	EIF4G2
NDUFS6	1.13273e-17	1.34947	0.426	0.485	2.59826e-13	Epithelial cell	NDUFS6
DSTN	1.86382e-17	1.31304	0.374	0.399	4.27523e-13	Epithelial cell	DSTN
UQCR111	2.27344e-17	0.588568	0.444	0.628	5.21482e-13	Epithelial cell	UQCR11
EIF4A21	2.92617e-17	0.532558	0.436	0.588	6.71206e-13	Epithelial cell	EIF4A2
NME1	3.65567e-17	0.9301	0.203	0.288	8.38537e-13	Epithelial cell	NME1
HNRNPH11	4.69798e-17	0.33954	0.398	0.532	1.07762e-12	Epithelial cell	HNRNPH1
PCBP11	5.05825e-17	0.379544	0.34	0.446	1.16026e-12	Epithelial cell	PCBP1
ARGLU11	5.13102e-17	1.16795	0.384	0.379	1.17695e-12	Epithelial cell	ARGLU1
CSNK2B1	5.95761e-17	0.341164	0.238	0.311	1.36656e-12	Epithelial cell	CSNK2B
APEX11	6.14724e-17	0.391376	0.195	0.259	1.41005e-12	Epithelial cell	APEX1
BTG21	6.45391e-17	0.331227	0.5	0.651	1.4804e-12	Epithelial cell	BTG2
PSMA4	6.90268e-17	0.289565	0.269	0.355	1.58334e-12	Epithelial cell	PSMA4
ATP5PO1	6.93735e-17	0.653857	0.349	0.495	1.59129e-12	Epithelial cell	ATP5PO
ANAPC51	1.12729e-16	0.588999	0.234	0.313	2.58578e-12	Epithelial cell	ANAPC5
NDUFA3	1.2992e-16	0.720674	0.379	0.522	2.98011e-12	Epithelial cell	NDUFA3
COX6B1	1.36438e-16	1.00002	0.538	0.694	3.12962e-12	Epithelial cell	COX6B1
PPA1	1.74227e-16	0.538098	0.318	0.441	3.99642e-12	Epithelial cell	PPA1
DBI	2.6443e-16	1.06206	0.473	0.561	6.06549e-12	Epithelial cell	DBI
LUC7L31	3.75544e-16	1.30266	0.434	0.457	8.61422e-12	Epithelial cell	LUC7L3
EIF6	5.14132e-16	1.11283	0.27	0.241	1.17932e-11	Epithelial cell	EIF6
CCT31	7.35991e-16	0.493697	0.269	0.356	1.68822e-11	Epithelial cell	CCT3
COX7B	8.72974e-16	1.18601	0.482	0.582	2.00243e-11	Epithelial cell	COX7B
ENO11	8.7599e-16	0.870234	0.434	0.464	2.00935e-11	Epithelial cell	ENO1
VPS281	8.80766e-16	0.562654	0.334	0.442	2.0203e-11	Epithelial cell	VPS28
NDUFA6	1.3081e-15	0.552996	0.304	0.407	3.00053e-11	Epithelial cell	NDUFA6
ECH11	1.51432e-15	0.676189	0.28	0.375	3.47356e-11	Epithelial cell	ECH1
BDP11	3.79016e-15	1.25494	0.259	0.228	8.69387e-11	Epithelial cell	BDP1
TRA2A1	3.79361e-15	0.346952	0.249	0.318	8.70179e-11	Epithelial cell	TRA2A
CALM21	4.30782e-15	0.402623	0.468	0.653	9.88128e-11	Epithelial cell	CALM2
GCC21	4.41265e-15	0.527391	0.307	0.395	1.01217e-10	Epithelial cell	GCC2
SEC61A1	6.61448e-15	1.07007	0.223	0.302	1.51723e-10	Epithelial cell	SEC61A1
STAT31	6.90825e-15	0.295161	0.296	0.372	1.58462e-10	Epithelial cell	STAT3
PPP1R10	8.35581e-15	1.52979	0.394	0.416	1.91666e-10	Epithelial cell	PPP1R10
PABPC4	1.00643e-14	1.03238	0.197	0.263	2.30854e-10	Epithelial cell	PABPC4
LSM71	1.58047e-14	0.552325	0.304	0.41	3.62527e-10	Epithelial cell	LSM7
BANF1	1.77685e-14	0.278728	0.233	0.299	4.07573e-10	Epithelial cell	BANF1
USP151	1.9604e-14	0.342784	0.247	0.309	4.49677e-10	Epithelial cell	USP15
AMD11	2.71528e-14	1.2235	0.345	0.335	6.22832e-10	Epithelial cell	AMD1
HNRNPA11	3.0833e-14	0.366843	0.497	0.691	7.07247e-10	Epithelial cell	HNRNPA1
CHD9	3.97744e-14	1.5717	0.265	0.245	9.12345e-10	Epithelial cell	CHD9
POLR2I	4.23731e-14	0.461324	0.236	0.307	9.71955e-10	Epithelial cell	POLR2I
TOP1	4.33499e-14	0.518354	0.276	0.36	9.94361e-10	Epithelial cell	TOP1
NDUFB6	1.09045e-13	0.525565	0.214	0.28	2.50126e-09	Epithelial cell	NDUFB6
GDI2	1.52076e-13	0.306061	0.26	0.332	3.48832e-09	Epithelial cell	GDI2
ATP5PD	1.63485e-13	0.627901	0.331	0.446	3.75002e-09	Epithelial cell	ATP5PD
NRDC	1.88067e-13	0.685901	0.233	0.302	4.31389e-09	Epithelial cell	NRDC
RNF2131	2.10364e-13	0.394897	0.342	0.424	4.82534e-09	Epithelial cell	RNF213
MACF11	4.08414e-13	0.250759	0.216	0.268	9.3682e-09	Epithelial cell	MACF1
TSPO	6.01764e-13	1.10786	0.318	0.315	1.38033e-08	Epithelial cell	TSPO
PSMC6	6.41546e-13	0.404266	0.209	0.265	1.47158e-08	Epithelial cell	PSMC6
ZNF2921	6.67472e-13	0.272054	0.218	0.273	1.53105e-08	Epithelial cell	ZNF292
CDK2AP2	1.35207e-12	0.678498	0.242	0.313	3.10138e-08	Epithelial cell	CDK2AP2
PGAM11	1.8065e-12	0.502537	0.25	0.321	4.14376e-08	Epithelial cell	PGAM1
TTC3	3.08355e-12	0.932882	0.269	0.352	7.07304e-08	Epithelial cell	TTC3
SNHG81	3.69636e-12	0.656697	0.395	0.528	8.47872e-08	Epithelial cell	SNHG8
CCND21	3.99751e-12	0.371286	0.212	0.266	9.16949e-08	Epithelial cell	CCND2
HSPA91	7.3163e-12	0.477883	0.248	0.314	1.67821e-07	Epithelial cell	HSPA9
CHMP2A	7.767e-12	0.691958	0.335	0.445	1.7816e-07	Epithelial cell	CHMP2A
HNRNPU1	1.11638e-11	0.865855	0.464	0.502	2.56076e-07	Epithelial cell	HNRNPU
EIF5B	2.24627e-11	0.783771	0.331	0.442	5.15249e-07	Epithelial cell	EIF5B
UQCRQ	2.42723e-11	1.21693	0.464	0.579	5.56757e-07	Epithelial cell	UQCRQ
NDUFB2	2.79009e-11	0.644079	0.426	0.609	6.39991e-07	Epithelial cell	NDUFB2
PHPT1	3.14072e-11	0.65056	0.359	0.477	7.20419e-07	Epithelial cell	PHPT1
COX6C	3.66411e-11	0.948088	0.527	0.698	8.40474e-07	Epithelial cell	COX6C
GNAS	4.98104e-11	1.02314	0.469	0.557	1.14255e-06	Epithelial cell	GNAS
RAB1A	6.02167e-11	0.531189	0.214	0.272	1.38125e-06	Epithelial cell	RAB1A
POLR2J3.11	6.88127e-11	0.473642	0.236	0.291	1.57843e-06	Epithelial cell	POLR2J3.1
ARL6IP1	7.38665e-11	1.15536	0.261	0.242	1.69435e-06	Epithelial cell	ARL6IP1
PSMD111	9.29772e-11	0.422286	0.21	0.263	2.13271e-06	Epithelial cell	PSMD11
PSMB7	9.88531e-11	0.691357	0.266	0.343	2.26749e-06	Epithelial cell	PSMB7
MRPS15	9.92727e-11	0.685243	0.198	0.256	2.27712e-06	Epithelial cell	MRPS15
BPTF1	1.69677e-10	1.02553	0.283	0.264	3.89206e-06	Epithelial cell	BPTF
MYL12B1	2.24209e-10	0.669844	0.482	0.661	5.14291e-06	Epithelial cell	MYL12B
HMGB2	2.51496e-10	1.80108	0.292	0.299	5.76882e-06	Epithelial cell	HMGB2
MINOS11	3.53429e-10	0.643641	0.308	0.402	8.10695e-06	Epithelial cell	MINOS1
HSPE11	3.83563e-10	0.557388	0.422	0.582	8.79817e-06	Epithelial cell	HSPE1
SNRPF1	7.89824e-10	0.533611	0.287	0.367	1.8117e-05	Epithelial cell	SNRPF
FAM162A	1.11397e-09	1.53092	0.272	0.269	2.55522e-05	Epithelial cell	FAM162A
UQCR10	1.62343e-09	0.755853	0.428	0.608	3.72382e-05	Epithelial cell	UQCR10
CSNK1A11	1.82466e-09	0.469176	0.281	0.348	4.18541e-05	Epithelial cell	CSNK1A1
PRR131	1.8535e-09	1.15209	0.334	0.329	4.25155e-05	Epithelial cell	PRR13
P4HB	1.88035e-09	1.28452	0.366	0.4	4.31314e-05	Epithelial cell	P4HB
RPLP01	2.25901e-09	0.492206	0.686	0.881	5.18173e-05	Epithelial cell	RPLP0
PSMD41	3.11685e-09	0.401828	0.233	0.285	7.14943e-05	Epithelial cell	PSMD4
ARHGDIA1	4.34735e-09	0.416823	0.301	0.37	9.97195e-05	Epithelial cell	ARHGDIA
PTP4A2	5.43005e-09	0.344844	0.253	0.306	0.000124555	Epithelial cell	PTP4A2
CHCHD11	5.62459e-09	0.435368	0.226	0.281	0.000129017	Epithelial cell	CHCHD1
MRPL52	7.77544e-09	0.780009	0.306	0.403	0.000178353	Epithelial cell	MRPL52
VPS29	8.02124e-09	0.502041	0.269	0.342	0.000183991	Epithelial cell	VPS29
LAMTOR2	9.5864e-09	0.376213	0.234	0.289	0.000219893	Epithelial cell	LAMTOR2
MDH1	9.69458e-09	0.614173	0.246	0.31	0.000222374	Epithelial cell	MDH1
SNRPD11	1.13506e-08	0.760287	0.275	0.359	0.00026036	Epithelial cell	SNRPD1
CALR	3.22597e-08	0.45277	0.468	0.639	0.000739974	Epithelial cell	CALR
NKTR1	4.39546e-08	0.710443	0.289	0.356	0.00100823	Epithelial cell	NKTR
ITGB1	4.70434e-08	0.694107	0.26	0.241	0.00107908	Epithelial cell	ITGB1
CTNNB1	5.23699e-08	0.81985	0.258	0.24	0.00120126	Epithelial cell	CTNNB1
AP2S1	5.30952e-08	0.817082	0.339	0.343	0.0012179	Epithelial cell	AP2S1
ALKBH7	8.13951e-08	0.96036	0.225	0.289	0.00186704	Epithelial cell	ALKBH7
COX5A	9.65145e-08	1.41506	0.318	0.338	0.00221385	Epithelial cell	COX5A
FUS1	1.16676e-07	0.45797	0.428	0.535	0.00267631	Epithelial cell	FUS
EEF21	1.48843e-07	0.377294	0.539	0.733	0.00341417	Epithelial cell	EEF2
SERBP11	1.55738e-07	0.644017	0.412	0.565	0.00357232	Epithelial cell	SERBP1
CHD4	1.62617e-07	0.949513	0.25	0.232	0.00373011	Epithelial cell	CHD4
TXN2	1.86956e-07	1.07027	0.251	0.24	0.0042884	Epithelial cell	TXN2
TPR1	2.17084e-07	0.488012	0.268	0.322	0.00497947	Epithelial cell	TPR
NDUFA1	2.47801e-07	0.945124	0.513	0.657	0.00568406	Epithelial cell	NDUFA1
SUGT11	2.60085e-07	0.522848	0.211	0.253	0.00596583	Epithelial cell	SUGT1
PCM11	2.62761e-07	0.448286	0.217	0.256	0.00602722	Epithelial cell	PCM1
ADRM1	2.66368e-07	0.583239	0.211	0.257	0.00610995	Epithelial cell	ADRM1
ARF61	2.88017e-07	0.318757	0.254	0.299	0.00660654	Epithelial cell	ARF6
RPL351	3.14574e-07	0.384282	0.75	0.927	0.00721569	Epithelial cell	RPL35
CCDC1861	4.0652e-07	0.767188	0.212	0.26	0.00932475	Epithelial cell	CCDC186
SCAMP21	4.67871e-07	0.730953	0.21	0.258	0.010732	Epithelial cell	SCAMP2
TNFRSF141	5.30245e-07	0.851887	0.233	0.287	0.0121628	Epithelial cell	TNFRSF14
GTF2I	5.46268e-07	0.640241	0.206	0.25	0.0125303	Epithelial cell	GTF2I
UPF2	6.32158e-07	1.45838	0.312	0.322	0.0145004	Epithelial cell	UPF2
ATP5PF	7.86197e-07	1.07981	0.468	0.609	0.0180338	Epithelial cell	ATP5PF
ZNHIT1	8.37652e-07	0.750623	0.305	0.387	0.0192141	Epithelial cell	ZNHIT1
ZFAND5	8.77677e-07	0.415269	0.209	0.25	0.0201322	Epithelial cell	ZFAND5
VDAC1	1.04652e-06	1.18448	0.331	0.35	0.0240052	Epithelial cell	VDAC1
HMGN2	1.61117e-06	1.3653	0.393	0.457	0.0369571	Epithelial cell	HMGN2
HNRNPM1	2.92211e-06	0.403219	0.27	0.321	0.0670274	Epithelial cell	HNRNPM
YWHAZ1	3.15886e-06	0.321877	0.494	0.628	0.072458	Epithelial cell	YWHAZ
NOP56	3.66127e-06	1.15467	0.271	0.27	0.0839821	Epithelial cell	NOP56
MT-ND4L	3.98696e-06	0.763102	0.558	0.705	0.0914528	Epithelial cell	MT-ND4L
NDUFA2	5.01505e-06	0.781023	0.338	0.441	0.115035	Epithelial cell	NDUFA2
SRSF101	5.0881e-06	1.01827	0.349	0.367	0.116711	Epithelial cell	SRSF10
MDH2	6.04583e-06	0.78817	0.271	0.341	0.138679	Epithelial cell	MDH2
RAB7A	7.92703e-06	0.377256	0.23	0.267	0.18183	Epithelial cell	RAB7A
ATP1B3	8.16505e-06	0.307743	0.235	0.272	0.18729	Epithelial cell	ATP1B3
YWHAQ1	8.29756e-06	0.431512	0.241	0.286	0.190329	Epithelial cell	YWHAQ
SLC25A5	1.20502e-05	1.38569	0.439	0.565	0.276408	Epithelial cell	SLC25A5
MPC2	1.22797e-05	1.03044	0.265	0.335	0.281672	Epithelial cell	MPC2
UBE2A	1.33196e-05	0.588719	0.217	0.255	0.305526	Epithelial cell	UBE2A
LAMTOR4	1.50558e-05	0.71871	0.394	0.51	0.34535	Epithelial cell	LAMTOR4
HNRNPH31	1.51661e-05	0.448896	0.278	0.329	0.347881	Epithelial cell	HNRNPH3
HMGB1	1.52405e-05	0.98957	0.57	0.791	0.349587	Epithelial cell	HMGB1
CCT5	1.76558e-05	0.896757	0.258	0.25	0.404989	Epithelial cell	CCT5
METAP2	2.2472e-05	0.994294	0.268	0.262	0.515464	Epithelial cell	METAP2
CEBPZ1	2.32967e-05	0.518438	0.219	0.253	0.53438	Epithelial cell	CEBPZ
CALM31	3.10768e-05	0.878647	0.312	0.321	0.712839	Epithelial cell	CALM3
VCP	3.11639e-05	0.698307	0.258	0.311	0.714837	Epithelial cell	VCP
COX4I11	3.99053e-05	0.636405	0.602	0.817	0.915347	Epithelial cell	COX4I1
VMP11	4.02607e-05	0.76386	0.376	0.397	0.923499	Epithelial cell	VMP1
GOLGB1	4.10753e-05	1.18374	0.4	0.449	0.942185	Epithelial cell	GOLGB1
KPNB1	5.08621e-05	0.485648	0.261	0.311	1	Epithelial cell	KPNB1
MIER11	5.38246e-05	0.370666	0.225	0.254	1	Epithelial cell	MIER1
KIF5B	5.8488e-05	0.925703	0.26	0.254	1	Epithelial cell	KIF5B
ASH1L1	5.90079e-05	0.761424	0.235	0.277	1	Epithelial cell	ASH1L
SLC25A3	6.09856e-05	0.902678	0.444	0.535	1	Epithelial cell	SLC25A3
ATP5F1A	8.008e-05	0.922229	0.339	0.45	1	Epithelial cell	ATP5F1A
CLINT1	9.05343e-05	1.20174	0.257	0.259	1	Epithelial cell	CLINT1
ZNF2071	0.000100253	0.511705	0.304	0.359	1	Epithelial cell	ZNF207
TAF1D1	0.000120449	1.09645	0.394	0.434	1	Epithelial cell	TAF1D
BAX1	0.000194693	0.285052	0.224	0.256	1	Epithelial cell	BAX
SLC38A2	0.000251795	0.840766	0.317	0.388	1	Epithelial cell	SLC38A2
DDX211	0.000269811	0.560502	0.336	0.402	1	Epithelial cell	DDX21
TCF25	0.000293923	1.05548	0.459	0.537	1	Epithelial cell	TCF25
RBM6	0.000307612	0.918417	0.261	0.311	1	Epithelial cell	RBM6
RPS181	0.00031382	0.277887	0.857	0.952	1	Epithelial cell	RPS18
YME1L11	0.000345691	0.98388	0.311	0.317	1	Epithelial cell	YME1L1
SSNA1	0.000350298	0.637333	0.227	0.266	1	Epithelial cell	SSNA1
YWHAE	0.000353912	1.02357	0.391	0.466	1	Epithelial cell	YWHAE
PABPN1	0.000466124	0.45991	0.223	0.255	1	Epithelial cell	PABPN1
PPP1CA	0.000540948	0.563711	0.301	0.36	1	Epithelial cell	PPP1CA
COX6A1	0.000569189	0.812825	0.439	0.635	1	Epithelial cell	COX6A1
CAPZA2	0.000668195	0.287324	0.224	0.253	1	Epithelial cell	CAPZA2
MRPS36	0.000707321	0.668446	0.241	0.283	1	Epithelial cell	MRPS36
EIF4A1	0.000812428	0.985446	0.339	0.358	1	Epithelial cell	EIF4A1
NDUFC1	0.000916388	0.823666	0.321	0.401	1	Epithelial cell	NDUFC1
NCL1	0.00139242	0.665877	0.476	0.645	1	Epithelial cell	NCL
PHIP	0.00143993	0.795306	0.236	0.272	1	Epithelial cell	PHIP
SYNCRIP	0.00144744	0.942732	0.256	0.256	1	Epithelial cell	SYNCRIP
U2SURP1	0.00145404	0.806694	0.267	0.313	1	Epithelial cell	U2SURP
TGOLN21	0.00157757	1.01971	0.314	0.325	1	Epithelial cell	TGOLN2
MRPS16	0.0019565	0.741361	0.214	0.252	1	Epithelial cell	MRPS16
PRPF40A1	0.00201433	0.645467	0.282	0.331	1	Epithelial cell	PRPF40A
HNRNPD	0.00210432	0.548166	0.248	0.287	1	Epithelial cell	HNRNPD
COX8A	0.0040762	0.984803	0.455	0.585	1	Epithelial cell	COX8A
ABCF11	0.00420195	0.830086	0.263	0.263	1	Epithelial cell	ABCF1
HSBP1	0.00438062	0.506237	0.278	0.323	1	Epithelial cell	HSBP1
HSPA81	0.0045676	0.49152	0.568	0.715	1	Epithelial cell	HSPA8
PHB2	0.00624183	0.778893	0.24	0.283	1	Epithelial cell	PHB2
PSMB81	0.00666074	0.615123	0.359	0.447	1	Epithelial cell	PSMB8
ATP5PB	0.00686992	1.04609	0.293	0.315	1	Epithelial cell	ATP5PB
RAD211	0.00690612	0.479804	0.24	0.27	1	Epithelial cell	RAD21
SDHD	0.0072334	0.808158	0.224	0.256	1	Epithelial cell	SDHD
EIF5A	0.00812088	1.05072	0.364	0.417	1	Epithelial cell	EIF5A
ANP32B1	0.0088508	0.815873	0.286	0.343	1	Epithelial cell	ANP32B
IRF31	0.00953248	1.03791	0.235	0.274	1	Epithelial cell	IRF3
CCL5	0	5.02089	0.924	0.099	0	CD8+ Tem	CCL5
NKG7	0	5.89875	0.823	0.043	0	CD8+ Tem	NKG7
GZMA	0	5.59123	0.772	0.043	0	CD8+ Tem	GZMA
CST71	0	3.92896	0.795	0.1	0	CD8+ Tem	CST7
CD3D1	0	2.44614	0.851	0.197	0	CD8+ Tem	CD3D
CD3E1	0	2.41657	0.812	0.174	0	CD8+ Tem	CD3E
IL321	0	2.08494	0.925	0.29	0	CD8+ Tem	IL32
HCST1	0	2.80815	0.867	0.254	0	CD8+ Tem	HCST
CD71	0	3.21637	0.699	0.126	0	CD8+ Tem	CD7
CD3G1	0	2.68083	0.713	0.149	0	CD8+ Tem	CD3G
TRBC21	0	2.07449	0.741	0.185	0	CD8+ Tem	TRBC2
FYN1	0	2.76716	0.69	0.148	0	CD8+ Tem	FYN
CD521	0	2.05062	0.87	0.331	0	CD8+ Tem	CD52
TRAC1	0	2.01768	0.738	0.199	0	CD8+ Tem	TRAC
PTPRC1	0	2.04981	0.943	0.407	0	CD8+ Tem	PTPRC
CD21	0	1.94809	0.708	0.178	0	CD8+ Tem	CD2
LINC018711	0	3.35691	0.603	0.074	0	CD8+ Tem	LINC01871
RUNX31	0	2.90835	0.703	0.176	0	CD8+ Tem	RUNX3
SYTL31	0	3.04947	0.672	0.158	0	CD8+ Tem	SYTL3
CD961	0	3.17941	0.583	0.091	0	CD8+ Tem	CD96
EVL1	0	2.30222	0.705	0.213	0	CD8+ Tem	EVL
CD8A	0	5.74636	0.505	0.015	0	CD8+ Tem	CD8A
LCK1	0	2.30435	0.613	0.133	0	CD8+ Tem	LCK
TNFAIP31	0	1.51623	0.836	0.356	0	CD8+ Tem	TNFAIP3
TRBC11	0	2.21744	0.609	0.13	0	CD8+ Tem	TRBC1
CXCR41	0	1.90734	0.8	0.326	0	CD8+ Tem	CXCR4
GZMB	0	5.39003	0.49	0.021	0	CD8+ Tem	GZMB
CREM1	0	2.13705	0.828	0.362	0	CD8+ Tem	CREM
PIK3R11	0	3.10473	0.624	0.16	0	CD8+ Tem	PIK3R1
CCL4	0	2.34348	0.528	0.066	0	CD8+ Tem	CCL4
REL1	0	1.92381	0.769	0.309	0	CD8+ Tem	REL
CLEC2D1	0	2.32865	0.635	0.182	0	CD8+ Tem	CLEC2D
PTPN221	0	2.99209	0.586	0.137	0	CD8+ Tem	PTPN22
CORO1A1	0	1.74783	0.775	0.329	0	CD8+ Tem	CORO1A
LCP11	0	1.31591	0.701	0.261	0	CD8+ Tem	LCP1
FYB11	0	1.39839	0.638	0.202	0	CD8+ Tem	FYB1
LEPROTL11	0	2.16119	0.75	0.318	0	CD8+ Tem	LEPROTL1
KLRD1	0	6.21188	0.435	0.01	0	CD8+ Tem	KLRD1
CLEC2B1	0	2.07787	0.758	0.337	0	CD8+ Tem	CLEC2B
RARRES31	0	2.07749	0.771	0.351	0	CD8+ Tem	RARRES3
DUSP21	0	2.75277	0.591	0.172	0	CD8+ Tem	DUSP2
ARHGDIB1	0	1.53374	0.858	0.446	0	CD8+ Tem	ARHGDIB
GZMM1	0	3.4229	0.474	0.064	0	CD8+ Tem	GZMM
CD691	0	1.50406	0.663	0.255	0	CD8+ Tem	CD69
HOPX	0	4.06257	0.452	0.045	0	CD8+ Tem	HOPX
GZMK	0	5.36266	0.423	0.02	0	CD8+ Tem	GZMK
CTSW	0	4.69976	0.441	0.041	0	CD8+ Tem	CTSW
ANXA12	0	1.15185	0.645	0.246	0	CD8+ Tem	ANXA1
ZNF3311	0	1.97351	0.646	0.256	0	CD8+ Tem	ZNF331
ID22	0	1.7358	0.621	0.235	0	CD8+ Tem	ID2
TRGC2	0	5.02847	0.401	0.019	0	CD8+ Tem	TRGC2
GPR651	0	2.05548	0.499	0.122	0	CD8+ Tem	GPR65
CD2471	0	2.72428	0.465	0.093	0	CD8+ Tem	CD247
TIGIT1	0	2.78943	0.433	0.062	0	CD8+ Tem	TIGIT
ALOX5AP1	0	1.58146	0.522	0.151	0	CD8+ Tem	ALOX5AP
SH2D2A1	0	2.95147	0.439	0.072	0	CD8+ Tem	SH2D2A
GPR171	0	3.24279	0.419	0.054	0	CD8+ Tem	GPR171
ZEB2	0	1.78396	0.517	0.154	0	CD8+ Tem	ZEB2
PRF1	0	5.38148	0.381	0.02	0	CD8+ Tem	PRF1
IL2RB1	0	3.24854	0.423	0.064	0	CD8+ Tem	IL2RB
CD8B	0	5.65148	0.369	0.011	0	CD8+ Tem	CD8B
GNG21	0	2.15714	0.524	0.168	0	CD8+ Tem	GNG2
NR4A21	0	1.91106	0.632	0.285	0	CD8+ Tem	NR4A2
ACAP11	0	1.93081	0.631	0.288	0	CD8+ Tem	ACAP1
SLA1	0	2.41011	0.464	0.122	0	CD8+ Tem	SLA
ARL4C1	0	1.74662	0.522	0.185	0	CD8+ Tem	ARL4C
RNF19A1	0	2.0985	0.593	0.26	0	CD8+ Tem	RNF19A
LAPTM51	0	0.715852	0.637	0.305	0	CD8+ Tem	LAPTM5
GIMAP71	0	1.73145	0.461	0.131	0	CD8+ Tem	GIMAP7
PRKCH1	0	2.82519	0.401	0.071	0	CD8+ Tem	PRKCH
SAMSN11	0	1.35144	0.657	0.327	0	CD8+ Tem	SAMSN1
STAT41	0	2.47266	0.431	0.103	0	CD8+ Tem	STAT4
IL7R1	0	1.15468	0.506	0.179	0	CD8+ Tem	IL7R
SRGN1	0	0.757112	0.967	0.64	0	CD8+ Tem	SRGN
PDE4D1	0	2.21046	0.464	0.143	0	CD8+ Tem	PDE4D
BTG11	0	1.41248	0.892	0.572	0	CD8+ Tem	BTG1
AKNA1	0	2.4942	0.484	0.164	0	CD8+ Tem	AKNA
S100A41	0	1.01275	0.775	0.458	0	CD8+ Tem	S100A4
CEMIP21	0	2.12593	0.466	0.15	0	CD8+ Tem	CEMIP2
CBLB	0	2.67999	0.409	0.098	0	CD8+ Tem	CBLB
STK17B1	0	1.71409	0.734	0.424	0	CD8+ Tem	STK17B
TNFRSF1B1	0	1.35427	0.459	0.152	0	CD8+ Tem	TNFRSF1B
KLRB11	0	1.8857	0.442	0.139	0	CD8+ Tem	KLRB1
CNOT6L1	0	2.09931	0.515	0.214	0	CD8+ Tem	CNOT6L
MSN1	0	1.66119	0.605	0.304	0	CD8+ Tem	MSN
PPP2R5C1	0	1.91746	0.69	0.391	0	CD8+ Tem	PPP2R5C
GZMH	0	6.68522	0.304	0.007	0	CD8+ Tem	GZMH
SLA2	0	4.38311	0.322	0.026	0	CD8+ Tem	SLA2
ETS11	0	1.74714	0.461	0.166	0	CD8+ Tem	ETS1
1971-09-01	0	1.49105	0.771	0.478	0	CD8+ Tem	2025-09-07
IFITM2	0	0.398338	0.615	0.322	0	CD8+ Tem	IFITM2
RGS11	0	1.59378	0.731	0.439	0	CD8+ Tem	RGS1
SKAP11	0	2.11565	0.418	0.131	0	CD8+ Tem	SKAP1
PDCD41	0	1.66326	0.685	0.4	0	CD8+ Tem	PDCD4
RAC21	0	1.43517	0.691	0.417	0	CD8+ Tem	RAC2
COTL1	0	1.14015	0.475	0.202	0	CD8+ Tem	COTL1
CXCR6	0	2.84118	0.321	0.049	0	CD8+ Tem	CXCR6
STK41	0	1.52324	0.756	0.484	0	CD8+ Tem	STK4
WIPF11	0	1.59638	0.595	0.323	0	CD8+ Tem	WIPF1
FOSL21	0	1.60212	0.503	0.233	0	CD8+ Tem	FOSL2
CD371	0	0.767902	0.607	0.337	0	CD8+ Tem	CD37
RAB8B1	0	1.8955	0.436	0.167	0	CD8+ Tem	RAB8B
CDC42SE21	0	1.55584	0.604	0.335	0	CD8+ Tem	CDC42SE2
CD481	0	1.1248	0.653	0.386	0	CD8+ Tem	CD48
LYAR	0	2.65476	0.37	0.105	0	CD8+ Tem	LYAR
RNF125	0	2.68314	0.328	0.065	0	CD8+ Tem	RNF125
SH3BGRL31	0	1.31306	0.935	0.673	0	CD8+ Tem	SH3BGRL3
LDLRAD4	0	2.74753	0.354	0.094	0	CD8+ Tem	LDLRAD4
GABARAPL1	0	2.24558	0.419	0.161	0	CD8+ Tem	GABARAPL1
RNF2132	0	1.28739	0.64	0.382	0	CD8+ Tem	RNF213
ITM2A1	0	1.80949	0.511	0.256	0	CD8+ Tem	ITM2A
DUSP4	0	2.37197	0.39	0.136	0	CD8+ Tem	DUSP4
TRAT11	0	2.34866	0.323	0.071	0	CD8+ Tem	TRAT1
RAB27A	0	2.09473	0.423	0.171	0	CD8+ Tem	RAB27A
SRSF71	0	1.49147	0.851	0.6	0	CD8+ Tem	SRSF7
AKAP131	0	1.47783	0.668	0.418	0	CD8+ Tem	AKAP13
MBNL11	0	1.32606	0.624	0.374	0	CD8+ Tem	MBNL1
ITGA1	0	3.11057	0.302	0.052	0	CD8+ Tem	ITGA1
RORA1	0	1.59771	0.456	0.208	0	CD8+ Tem	RORA
EML41	0	1.38115	0.494	0.247	0	CD8+ Tem	EML4
GNLY	0	5.81606	0.262	0.016	0	CD8+ Tem	GNLY
IL2RG1	0	1.67036	0.577	0.331	0	CD8+ Tem	IL2RG
SLFN51	0	2.00195	0.362	0.117	0	CD8+ Tem	SLFN5
MYL12B2	0	0.918632	0.852	0.607	0	CD8+ Tem	MYL12B
CKLF1	0	1.73049	0.58	0.336	0	CD8+ Tem	CKLF
PYHIN1	0	2.81236	0.294	0.052	0	CD8+ Tem	PYHIN1
SH2D1A	0	2.89594	0.289	0.047	0	CD8+ Tem	SH2D1A
CELF21	0	1.58297	0.476	0.237	0	CD8+ Tem	CELF2
MYL12A1	0	1.09299	0.874	0.636	0	CD8+ Tem	MYL12A
ARHGAP9	0	2.48667	0.338	0.102	0	CD8+ Tem	ARHGAP9
SPN	0	2.52051	0.322	0.086	0	CD8+ Tem	SPN
ARL6IP51	0	1.30023	0.602	0.366	0	CD8+ Tem	ARL6IP5
ARID4B1	0	1.37852	0.573	0.337	0	CD8+ Tem	ARID4B
CD991	0	1.62702	0.6	0.365	0	CD8+ Tem	CD99
SPOCK21	0	1.46909	0.367	0.132	0	CD8+ Tem	SPOCK2
RGL4	0	2.12052	0.296	0.061	0	CD8+ Tem	RGL4
ISG151	0	1.38515	0.516	0.282	0	CD8+ Tem	ISG15
PTPN71	0	2.12495	0.423	0.19	0	CD8+ Tem	PTPN7
VPS37B	0	1.88581	0.429	0.196	0	CD8+ Tem	VPS37B
LAG3	0	3.01879	0.264	0.032	0	CD8+ Tem	LAG3
PDCL31	0	1.98681	0.414	0.182	0	CD8+ Tem	PDCL3
SLC38A11	0	1.79517	0.477	0.246	0	CD8+ Tem	SLC38A1
APOBEC3G	0	2.8167	0.424	0.195	0	CD8+ Tem	APOBEC3G
G3BP21	0	1.60706	0.571	0.344	0	CD8+ Tem	G3BP2
JAML	0	1.63551	0.31	0.083	0	CD8+ Tem	JAML
CD531	0	1.13039	0.565	0.338	0	CD8+ Tem	CD53
ITGAL1	0	2.32801	0.336	0.114	0	CD8+ Tem	ITGAL
LIMD21	0	1.3508	0.436	0.215	0	CD8+ Tem	LIMD2
ADGRE51	0	1.49378	0.502	0.281	0	CD8+ Tem	ADGRE5
GMFG1	0	1.18194	0.743	0.522	0	CD8+ Tem	GMFG
CLDND11	0	2.08178	0.52	0.3	0	CD8+ Tem	CLDND1
DDX241	0	1.37916	0.74	0.52	0	CD8+ Tem	DDX24
AC058791.11	0	1.59865	0.547	0.328	0	CD8+ Tem	AC058791.1
AOAH	0	2.92209	0.25	0.036	0	CD8+ Tem	AOAH
RASGRP11	0	1.9459	0.322	0.111	0	CD8+ Tem	RASGRP1
ELF11	0	1.27028	0.609	0.398	0	CD8+ Tem	ELF1
STOM	0	1.79876	0.322	0.112	0	CD8+ Tem	STOM
OSTF11	0	1.51445	0.51	0.301	0	CD8+ Tem	OSTF1
LAT1	0	1.80107	0.309	0.1	0	CD8+ Tem	LAT
ZFP36L21	0	1.35692	0.723	0.514	0	CD8+ Tem	ZFP36L2
LYST	0	2.04294	0.342	0.135	0	CD8+ Tem	LYST
BCL11B1	0	1.86601	0.288	0.082	0	CD8+ Tem	BCL11B
MGAT4A1	0	1.77497	0.334	0.129	0	CD8+ Tem	MGAT4A
PSMB91	0	1.19453	0.672	0.47	0	CD8+ Tem	PSMB9
APBB1IP1	0	1.58203	0.351	0.149	0	CD8+ Tem	APBB1IP
PDE3B	0	2.21247	0.274	0.074	0	CD8+ Tem	PDE3B
TPM32	0	0.769778	0.708	0.508	0	CD8+ Tem	TPM3
IKZF31	0	1.83527	0.385	0.186	0	CD8+ Tem	IKZF3
DHX361	0	1.52963	0.499	0.302	0	CD8+ Tem	DHX36
PARP8	0	2.35893	0.282	0.085	0	CD8+ Tem	PARP8
PIP4K2A	0	1.96055	0.305	0.112	0	CD8+ Tem	PIP4K2A
LSP11	0	1.4682	0.578	0.385	0	CD8+ Tem	LSP1
CYTIP1	0	1.01344	0.708	0.516	0	CD8+ Tem	CYTIP
GIMAP41	0	1.47539	0.294	0.104	0	CD8+ Tem	GIMAP4
PTPN4	0	2.65742	0.258	0.07	0	CD8+ Tem	PTPN4
ARAP2	0	1.97975	0.266	0.078	0	CD8+ Tem	ARAP2
ARPC21	0	1.09168	0.842	0.654	0	CD8+ Tem	ARPC2
CFL12	0	0.927928	0.926	0.739	0	CD8+ Tem	CFL1
KMT2E1	0	1.18639	0.685	0.499	0	CD8+ Tem	KMT2E
COMMD61	0	0.908537	0.774	0.589	0	CD8+ Tem	COMMD6
DOK2	0	1.8548	0.268	0.084	0	CD8+ Tem	DOK2
CDC421	0	0.908793	0.733	0.553	0	CD8+ Tem	CDC42
OXNAD11	0	1.87738	0.269	0.091	0	CD8+ Tem	OXNAD1
LDHA2	0	1.06873	0.704	0.528	0	CD8+ Tem	LDHA
YWHAB1	0	0.929272	0.717	0.544	0	CD8+ Tem	YWHAB
SARAF1	0	1.1562	0.697	0.525	0	CD8+ Tem	SARAF
YWHAZ2	0	0.823648	0.759	0.589	0	CD8+ Tem	YWHAZ
HLA-E1	0	0.963044	0.929	0.761	0	CD8+ Tem	HLA-E
CALM11	0	1.15204	0.806	0.638	0	CD8+ Tem	CALM1
YPEL51	0	1.15295	0.674	0.514	0	CD8+ Tem	YPEL5
NPM11	0	0.748405	0.877	0.717	0	CD8+ Tem	NPM1
DDX51	0	0.850117	0.921	0.762	0	CD8+ Tem	DDX5
BTF31	0	0.756281	0.887	0.729	0	CD8+ Tem	BTF3
PABPC11	0	0.915798	0.821	0.665	0	CD8+ Tem	PABPC1
PRRC2C1	0	0.934958	0.682	0.529	0	CD8+ Tem	PRRC2C
HLA-A1	0	1.23549	0.968	0.815	0	CD8+ Tem	HLA-A
TOMM71	0	0.699636	0.873	0.722	0	CD8+ Tem	TOMM7
NCL2	0	0.985259	0.753	0.603	0	CD8+ Tem	NCL
ARPC3	0	0.661844	0.843	0.695	0	CD8+ Tem	ARPC3
SKP11	0	0.827924	0.764	0.625	0	CD8+ Tem	SKP1
CLIC1	0	0.786529	0.815	0.677	0	CD8+ Tem	CLIC1
ACTB1	0	0.670383	0.982	0.846	0	CD8+ Tem	ACTB
RPL36AL1	0	0.6174	0.939	0.803	0	CD8+ Tem	RPL36AL
RPS101	0	0.693239	0.854	0.719	0	CD8+ Tem	RPS10
RPSA1	0	0.589822	0.946	0.813	0	CD8+ Tem	RPSA
TMA71	0	0.838069	0.9	0.769	0	CD8+ Tem	TMA7
SRSF52	0	0.918535	0.716	0.586	0	CD8+ Tem	SRSF5
RPS71	0	0.686087	0.99	0.862	0	CD8+ Tem	RPS7
HLA-C1	0	0.963618	0.965	0.839	0	CD8+ Tem	HLA-C
SRP141	0	0.694114	0.867	0.742	0	CD8+ Tem	SRP14
HMGB11	0	0.561872	0.869	0.745	0	CD8+ Tem	HMGB1
RPS211	0	0.619737	0.975	0.852	0	CD8+ Tem	RPS21
RPL10A1	0	0.475128	0.966	0.844	0	CD8+ Tem	RPL10A
RPL271	0	0.61212	0.939	0.817	0	CD8+ Tem	RPL27
RBM392	0	0.841599	0.776	0.656	0	CD8+ Tem	RBM39
RPS131	0	0.447523	0.984	0.866	0	CD8+ Tem	RPS13
PFDN51	0	0.523353	0.914	0.796	0	CD8+ Tem	PFDN5
RPS251	0	0.640325	0.981	0.865	0	CD8+ Tem	RPS25
UBB	0	0.600767	0.901	0.786	0	CD8+ Tem	UBB
HLA-B1	0	1.1249	0.988	0.874	0	CD8+ Tem	HLA-B
OAZ1	0	0.520717	0.925	0.811	0	CD8+ Tem	OAZ1
UBA521	0	0.592275	0.965	0.851	0	CD8+ Tem	UBA52
PSME11	0	0.966691	0.714	0.603	0	CD8+ Tem	PSME1
RPS4X1	0	0.413465	0.987	0.877	0	CD8+ Tem	RPS4X
RPL23A1	0	0.7105	0.977	0.867	0	CD8+ Tem	RPL23A
RPS15A1	0	0.862171	0.994	0.885	0	CD8+ Tem	RPS15A
RPL141	0	0.513617	0.983	0.875	0	CD8+ Tem	RPL14
UQCRB1	0	0.622847	0.83	0.722	0	CD8+ Tem	UQCRB
RPL61	0	0.48043	0.983	0.875	0	CD8+ Tem	RPL6
RPL91	0	0.462809	0.976	0.869	0	CD8+ Tem	RPL9
RPL35A1	0	0.492165	0.989	0.883	0	CD8+ Tem	RPL35A
RPS161	0	0.494509	0.982	0.876	0	CD8+ Tem	RPS16
ATP5MG1	0	0.582237	0.863	0.759	0	CD8+ Tem	ATP5MG
RPL261	0	0.562264	0.98	0.876	0	CD8+ Tem	RPL26
RPL381	0	0.46135	0.932	0.83	0	CD8+ Tem	RPL38
RPL151	0	0.530423	0.982	0.88	0	CD8+ Tem	RPL15
EEF1D1	0	0.533129	0.92	0.819	0	CD8+ Tem	EEF1D
RPS3A1	0	0.464482	0.991	0.892	0	CD8+ Tem	RPS3A
RPL391	0	0.573097	0.993	0.895	0	CD8+ Tem	RPL39
RPS261	0	0.632934	0.947	0.849	0	CD8+ Tem	RPS26
RPS27A1	0	0.716067	0.994	0.898	0	CD8+ Tem	RPS27A
RPS31	0	0.781554	0.993	0.898	0	CD8+ Tem	RPS3
FAU1	0	0.573219	0.99	0.896	0	CD8+ Tem	FAU
MYL61	0	0.473893	0.944	0.85	0	CD8+ Tem	MYL6
RPL211	0	0.528843	0.98	0.886	0	CD8+ Tem	RPL21
ATP5F1E1	0	0.563368	0.964	0.87	0	CD8+ Tem	ATP5F1E
RPS231	0	0.415152	0.989	0.896	0	CD8+ Tem	RPS23
GAPDH1	0	0.518366	0.921	0.829	0	CD8+ Tem	GAPDH
RPLP21	0	0.640538	0.987	0.895	0	CD8+ Tem	RPLP2
TMSB4X1	0	1.32027	0.996	0.905	0	CD8+ Tem	TMSB4X
RPS291	0	0.767364	0.986	0.895	0	CD8+ Tem	RPS29
RPL301	0	0.645342	0.994	0.907	0	CD8+ Tem	RPL30
RPL321	0	0.475062	0.992	0.906	0	CD8+ Tem	RPL32
RPL341	0	0.452999	0.991	0.905	0	CD8+ Tem	RPL34
RPS241	0	0.553735	0.991	0.905	0	CD8+ Tem	RPS24
RPL191	0	0.495889	0.992	0.906	0	CD8+ Tem	RPL19
RPS281	0	0.410927	0.994	0.911	0	CD8+ Tem	RPS28
RPS141	0	0.502288	0.992	0.91	0	CD8+ Tem	RPS14
RPL371	0	0.482214	0.99	0.909	0	CD8+ Tem	RPL37
EIF11	0	0.540943	0.986	0.905	0	CD8+ Tem	EIF1
RPL111	0	0.411669	0.994	0.917	0	CD8+ Tem	RPL11
RPS191	0	0.821347	0.992	0.916	0	CD8+ Tem	RPS19
RPS121	0	0.630549	0.995	0.923	0	CD8+ Tem	RPS12
MALAT12	0	0.357279	0.997	0.925	0	CD8+ Tem	MALAT1
PTMA2	0	0.669046	0.991	0.92	0	CD8+ Tem	PTMA
RPL101	0	0.520719	0.997	0.928	0	CD8+ Tem	RPL10
EEF1A11	0	0.478822	0.995	0.929	0	CD8+ Tem	EEF1A1
RPS271	0	0.899733	0.997	0.935	0	CD8+ Tem	RPS27
RPL281	0	0.637087	0.996	0.937	0	CD8+ Tem	RPL28
RPS182	0	0.362887	0.99	0.932	0	CD8+ Tem	RPS18
RPLP11	0	0.534548	0.997	0.94	0	CD8+ Tem	RPLP1
RPS151	0	0.449309	0.945	0.888	0	CD8+ Tem	RPS15
MT-CYB1	0	0.615228	0.997	0.948	0	CD8+ Tem	MT-CYB
RPL411	0	0.569032	0.998	0.952	0	CD8+ Tem	RPL41
B2M1	0	1.04791	0.999	0.954	0	CD8+ Tem	B2M
MT-CO12	0	0.643216	0.999	0.956	0	CD8+ Tem	MT-CO1
MT-CO32	0	0.468776	0.995	0.964	0	CD8+ Tem	MT-CO3
TPT11	0	0.385975	0.994	0.964	0	CD8+ Tem	TPT1
MT-CO22	0	0.549618	0.999	0.969	0	CD8+ Tem	MT-CO2
MT-ATP61	0	0.699442	0.992	0.962	0	CD8+ Tem	MT-ATP6
SUN2	3.6903e-306	1.79504	0.306	0.124	8.46481e-302	CD8+ Tem	SUN2
NACA1	2.92641e-304	0.426188	0.964	0.846	6.7126e-300	CD8+ Tem	NACA
RPS61	7.88021e-303	0.370568	0.98	0.887	1.80756e-298	CD8+ Tem	RPS6
JUND1	1.23131e-302	0.818819	0.81	0.675	2.82438e-298	CD8+ Tem	JUND
ASXL2	3.19524e-302	2.32714	0.271	0.104	7.32925e-298	CD8+ Tem	ASXL2
PFN11	4.54518e-302	1.03489	0.684	0.504	1.04257e-297	CD8+ Tem	PFN1
RPL13A2	9.6607e-299	0.431108	0.964	0.891	2.21597e-294	CD8+ Tem	RPL13A
RPL181	2.22225e-297	0.377755	0.99	0.897	5.0974e-293	CD8+ Tem	RPL18
EMB1	6.62478e-296	1.93382	0.359	0.172	1.51959e-291	CD8+ Tem	EMB
GPRIN31	7.93108e-296	1.64423	0.307	0.123	1.81923e-291	CD8+ Tem	GPRIN3
MT-ND41	2.42533e-295	0.440823	0.994	0.946	5.56323e-291	CD8+ Tem	MT-ND4
PTGER41	9.13721e-295	1.5473	0.3	0.117	2.09589e-290	CD8+ Tem	PTGER4
LBH1	3.06535e-293	1.52413	0.313	0.127	7.03129e-289	CD8+ Tem	LBH
SNRPB3	1.13317e-291	1.07889	0.597	0.426	2.59928e-287	CD8+ Tem	SNRPB
RPL33	2.74059e-288	0.381577	0.977	0.893	6.28637e-284	CD8+ Tem	RPL3
STK101	9.98778e-287	1.68486	0.3	0.124	2.291e-282	CD8+ Tem	STK10
1961-09-01	4.1353e-286	1.3197	0.536	0.357	9.48554e-282	CD8+ Tem	2025-09-06
ABRACL1	1.31281e-284	1.24154	0.497	0.306	3.01132e-280	CD8+ Tem	ABRACL
ITGA41	1.34978e-284	1.95348	0.347	0.167	3.09613e-280	CD8+ Tem	ITGA4
MYH92	6.92985e-284	0.834512	0.527	0.305	1.58957e-279	CD8+ Tem	MYH9
FNBP11	1.53835e-283	1.41728	0.511	0.337	3.52868e-279	CD8+ Tem	FNBP1
HSP90AA11	1.97885e-283	0.46193	0.906	0.769	4.5391e-279	CD8+ Tem	HSP90AA1
RPL241	1.15689e-282	0.396627	0.971	0.858	2.65367e-278	CD8+ Tem	RPL24
C9orf781	1.18432e-282	1.56381	0.444	0.259	2.71659e-278	CD8+ Tem	C9orf78
N4BP2L21	1.15871e-281	1.02041	0.65	0.515	2.65786e-277	CD8+ Tem	N4BP2L2
SUMO21	1.99584e-281	0.694459	0.76	0.641	4.57806e-277	CD8+ Tem	SUMO2
SON1	2.26908e-281	0.734795	0.739	0.627	5.20481e-277	CD8+ Tem	SON
DRAP11	2.78336e-276	1.27311	0.552	0.404	6.38447e-272	CD8+ Tem	DRAP1
MT-ND31	4.19862e-275	0.453128	0.993	0.956	9.63079e-271	CD8+ Tem	MT-ND3
FAM177A11	5.39205e-275	1.6099	0.499	0.339	1.23683e-270	CD8+ Tem	FAM177A1
CALM22	1.65712e-274	0.647309	0.752	0.61	3.80111e-270	CD8+ Tem	CALM2
ACTG12	5.26633e-273	0.372423	0.937	0.809	1.20799e-268	CD8+ Tem	ACTG1
PGK11	2.72529e-272	1.13061	0.578	0.423	6.25127e-268	CD8+ Tem	PGK1
RPL51	3.4723e-272	0.393653	0.967	0.837	7.96475e-268	CD8+ Tem	RPL5
LPIN2	3.89397e-272	1.69016	0.259	0.097	8.93199e-268	CD8+ Tem	LPIN2
FUS2	4.25195e-272	0.814251	0.671	0.499	9.75312e-268	CD8+ Tem	FUS
DNAJA11	3.64492e-271	0.729054	0.721	0.571	8.36071e-267	CD8+ Tem	DNAJA1
HMGB21	4.9454e-270	1.03217	0.467	0.275	1.13438e-265	CD8+ Tem	HMGB2
AC245297.31	1.10542e-269	1.87227	0.338	0.162	2.53561e-265	CD8+ Tem	AC245297.3
RPL7A1	1.865e-268	0.347025	0.989	0.898	4.27793e-264	CD8+ Tem	RPL7A
RPL27A1	1.02262e-266	0.411999	0.945	0.867	2.34569e-262	CD8+ Tem	RPL27A
STK17A1	1.16286e-265	1.82983	0.304	0.132	2.66736e-261	CD8+ Tem	STK17A
RPL18A1	1.87676e-265	0.307623	0.987	0.911	4.30492e-261	CD8+ Tem	RPL18A
CIB12	3.72667e-264	0.987765	0.58	0.409	8.54823e-260	CD8+ Tem	CIB1
RBM8A1	6.02513e-263	1.0512	0.631	0.508	1.38204e-258	CD8+ Tem	RBM8A
DOCK81	7.37264e-260	1.52827	0.426	0.25	1.69114e-255	CD8+ Tem	DOCK8
RPL42	8.8073e-260	0.550312	0.846	0.737	2.02022e-255	CD8+ Tem	RPL4
USP361	1.07857e-259	1.73626	0.358	0.18	2.47403e-255	CD8+ Tem	USP36
HINT12	1.39132e-259	0.539517	0.818	0.714	3.19142e-255	CD8+ Tem	HINT1
H3F3A	1.48437e-256	0.267449	0.929	0.847	3.40486e-252	CD8+ Tem	H3F3A
GPSM31	7.10242e-255	1.08163	0.479	0.288	1.62915e-250	CD8+ Tem	GPSM3
ARHGAP30	9.15709e-255	1.72649	0.312	0.143	2.10045e-250	CD8+ Tem	ARHGAP30
AAK11	3.49627e-254	1.4662	0.385	0.202	8.01974e-250	CD8+ Tem	AAK1
RPL352	6.6199e-254	0.314109	0.974	0.892	1.51847e-249	CD8+ Tem	RPL35
HNRNPA2B12	6.9207e-254	0.455024	0.853	0.746	1.58747e-249	CD8+ Tem	HNRNPA2B1
SUB1	6.20143e-253	0.516357	0.851	0.724	1.42248e-248	CD8+ Tem	SUB1
BIN2	5.04607e-251	1.81688	0.312	0.147	1.15747e-246	CD8+ Tem	BIN2
NDUFS52	1.68867e-250	0.792688	0.692	0.599	3.87348e-246	CD8+ Tem	NDUFS5
RPS201	4.752e-249	0.50734	0.862	0.755	1.09001e-244	CD8+ Tem	RPS20
CDC42SE11	1.13093e-248	1.38259	0.408	0.229	2.59414e-244	CD8+ Tem	CDC42SE1
ARHGEF11	2.12878e-248	1.50856	0.334	0.161	4.88299e-244	CD8+ Tem	ARHGEF1
BZW11	1.64141e-247	1.16991	0.515	0.348	3.76506e-243	CD8+ Tem	BZW1
TBC1D10C	5.97201e-247	1.89046	0.256	0.102	1.36986e-242	CD8+ Tem	TBC1D10C
HNRNPK1	9.17796e-245	0.779236	0.69	0.564	2.10524e-240	CD8+ Tem	HNRNPK
HLA-F2	1.53774e-242	1.18671	0.513	0.349	3.52726e-238	CD8+ Tem	HLA-F
SRRM12	7.38866e-242	1.00057	0.601	0.469	1.69481e-237	CD8+ Tem	SRRM1
BUB31	2.27903e-240	1.55727	0.422	0.258	5.22763e-236	CD8+ Tem	BUB3
B4GALT11	1.85244e-238	1.43224	0.342	0.168	4.24912e-234	CD8+ Tem	B4GALT1
HNRNPA12	9.27672e-238	0.603056	0.769	0.65	2.1279e-233	CD8+ Tem	HNRNPA1
DNAJB61	2.25681e-236	1.16792	0.543	0.394	5.17666e-232	CD8+ Tem	DNAJB6
NR3C11	4.13127e-236	1.52387	0.43	0.262	9.4763e-232	CD8+ Tem	NR3C1
RPL121	4.74198e-236	0.306126	0.988	0.905	1.08771e-231	CD8+ Tem	RPL12
SERBP12	1.14122e-235	0.846958	0.646	0.53	2.61773e-231	CD8+ Tem	SERBP1
MACF12	4.33501e-235	1.34106	0.416	0.24	9.94365e-231	CD8+ Tem	MACF1
PARK71	5.33607e-235	0.86657	0.669	0.583	1.22399e-230	CD8+ Tem	PARK7
PDE7A	1.32334e-234	1.90612	0.275	0.121	3.03549e-230	CD8+ Tem	PDE7A
RPL291	1.86827e-234	0.3099	0.983	0.9	4.28543e-230	CD8+ Tem	RPL29
MBP1	3.44986e-234	1.38934	0.313	0.145	7.91329e-230	CD8+ Tem	MBP
GLIPR11	9.23202e-234	1.46925	0.436	0.27	2.11764e-229	CD8+ Tem	GLIPR1
HSPA82	2.40447e-233	0.51281	0.802	0.679	5.51536e-229	CD8+ Tem	HSPA8
NR4A3	1.43577e-230	1.25373	0.262	0.106	3.29336e-226	CD8+ Tem	NR4A3
RPL311	3.53389e-230	0.503494	0.842	0.734	8.10603e-226	CD8+ Tem	RPL31
EZR1	3.89318e-227	0.676322	0.705	0.535	8.93018e-223	CD8+ Tem	EZR
PPIA1	8.2144e-225	0.506675	0.795	0.67	1.88422e-220	CD8+ Tem	PPIA
UBL51	2.41121e-224	0.567603	0.753	0.693	5.53084e-220	CD8+ Tem	UBL5
PAXX1	1.42653e-223	1.57195	0.353	0.191	3.27217e-219	CD8+ Tem	PAXX
ATF7IP1	4.624e-223	1.6915	0.354	0.193	1.06065e-218	CD8+ Tem	ATF7IP
TUBA4A1	9.65685e-223	1.91669	0.415	0.265	2.21509e-218	CD8+ Tem	TUBA4A
SDCBP1	9.49287e-222	0.564275	0.555	0.353	2.17747e-217	CD8+ Tem	SDCBP
RANBP21	3.45996e-220	1.69815	0.387	0.231	7.93647e-216	CD8+ Tem	RANBP2
RPL37A1	6.21364e-220	0.277232	0.973	0.896	1.42528e-215	CD8+ Tem	RPL37A
IFITM11	8.55734e-220	1.1218	0.306	0.139	1.96288e-215	CD8+ Tem	IFITM1
KIAA15511	6.704e-219	1.18457	0.428	0.262	1.53776e-214	CD8+ Tem	KIAA1551
OST41	4.13729e-217	0.476476	0.843	0.738	9.49011e-213	CD8+ Tem	OST4
RACK11	7.96883e-217	0.356118	0.94	0.841	1.82789e-212	CD8+ Tem	RACK1
[truncated: 7,462 more rows]
