# Supplementary material for: Development and Experimental Validation of Machine Learning-Based Disulfidptosis-Related Ferroptosis Biomarkers in Inflammatory Bowel Disease
Source: Genes (Basel). 2025 Apr 27;16(5):496. doi: 10.3390/genes16050496 (PMC12110833; doi:10.3390/genes16050496)
Supplement: Supplementary file 1 [file genes-16-00496-s001.zip › Table S4.xlsx]

## Sheet: Sheet1
Table S4: Significant Molecular Associations with Strong Correlations Identified in 371 Candidates
DAGs	FAGs	cor	p	Regulation
CD2AP	ACSF2	0.579864	9.40047e-60	postive
DSTN	ACSF2	-0.378009	1.52925e-23	negative
IQGAP1	ACSF2	-0.511819	9.48224e-45	negative
PDLIM1	ACSF2	0.432655	4.44621e-31	postive
RPN1	ACSF2	-0.499487	2.23286e-42	negative
IQGAP1	ACSL3	0.324026	2.22462e-17	postive
CD2AP	ACSL4	-0.53437	2.39757e-49	negative
IQGAP1	ACSL4	0.45149	5.15734e-34	postive
PDLIM1	ACSL4	-0.521396	1.16594e-46	negative
RPN1	ACSL4	0.342994	2.07382e-19	postive
CD2AP	AGPAT3	0.503697	3.54689e-43	postive
GYS1	AGPAT3	0.308643	7.79788e-16	postive
IQGAP1	AGPAT3	-0.443601	9.21259e-33	negative
LRPPRC	AGPAT3	-0.447188	2.50793e-33	negative
NUBPL	AGPAT3	-0.303915	2.23272e-15	negative
PDLIM1	AGPAT3	0.46434	3.9972e-36	postive
CD2AP	ALOX5	-0.454801	1.50384e-34	negative
DSTN	ANGPTL7	0.418117	6.18113e-29	postive
IQGAP1	ANO6	-0.423747	9.40812e-30	negative
LRPPRC	ANO6	-0.311293	4.28765e-16	negative
NCKAP1	ANO6	0.472091	1.92545e-37	postive
RPN1	ANO6	-0.353524	1.34176e-20	negative
CD2AP	ARRDC3	-0.37009	1.45955e-22	negative
DSTN	ARRDC3	0.393705	1.44965e-25	postive
IQGAP1	ARRDC3	0.487648	3.44135e-40	postive
PDLIM1	ARRDC3	-0.501853	7.96689e-43	negative
CD2AP	ASNS	-0.331614	3.56377e-18	negative
LRPPRC	ASNS	0.367258	3.22113e-22	postive
NCKAP1	ASNS	-0.315751	1.54649e-16	negative
LRPPRC	ATF3	-0.358498	3.54973e-21	negative
CD2AP	ATF4	-0.552026	3.39229e-53	negative
NCKAP1	ATF4	-0.378325	1.39582e-23	negative
TLN1	ATF4	0.349731	3.64031e-20	postive
CD2AP	ATG16L1	0.342544	2.32573e-19	postive
GYS1	ATG3	-0.322031	3.57021e-17	negative
IQGAP1	ATG3	0.356323	6.36709e-21	postive
PDLIM1	ATG3	-0.485598	8.06975e-40	negative
CD2AP	ATG5	0.560736	3.50934e-55	postive
GYS1	ATG5	-0.53319	4.2568e-49	negative
TLN1	ATG5	-0.552345	2.87539e-53	negative
NCKAP1	ATG7	-0.411494	5.4085e-28	negative
LRPPRC	AURKA	0.476768	2.97382e-38	postive
RPN1	AURKA	0.430379	9.78221e-31	postive
CD2AP	BAP1	-0.36247	1.20679e-21	negative
GYS1	BAP1	0.635443	6.44465e-75	postive
NCKAP1	BAP1	-0.341769	2.8326e-19	negative
TLN1	BAP1	0.43103	7.81325e-31	postive
IQGAP1	BID	0.389958	4.51147e-25	postive
PDLIM1	BID	-0.431453	6.74832e-31	negative
RPN1	BID	0.322458	3.22692e-17	postive
CD2AP	BRD4	-0.359384	2.79399e-21	negative
GYS1	BRD4	0.716068	2.06412e-103	postive
LRPPRC	BRD4	-0.471609	2.33035e-37	negative
NUBPL	BRD4	-0.31915	7.02413e-17	negative
TLN1	BRD4	0.57143	1.0618e-57	postive
RPN1	CA9	0.389205	5.65725e-25	postive
CD2AP	CBS	0.568746	4.64579e-57	postive
DSTN	CBS	-0.330147	5.09784e-18	negative
IQGAP1	CBS	-0.557242	2.23182e-54	negative
PDLIM1	CBS	0.358963	3.13093e-21	postive
RPN1	CBS	-0.486572	5.3868e-40	negative
CD2AP	CD44	-0.632272	5.73343e-74	negative
DSTN	CD44	0.420087	3.21125e-29	postive
IQGAP1	CD44	0.57263	5.4657e-58	postive
PDLIM1	CD44	-0.423629	9.79019e-30	negative
RPN1	CD44	0.359661	2.59227e-21	postive
TLN1	CD44	0.306319	1.31109e-15	postive
CD2AP	CHMP5	0.640533	1.82889e-76	postive
GYS1	CHMP5	-0.54617	6.80112e-52	negative
NCKAP1	CHMP5	0.414262	2.19739e-28	postive
RPN1	CHMP5	-0.350568	2.92401e-20	negative
TLN1	CHMP5	-0.44677	2.92045e-33	negative
GYS1	CHMP6	0.529464	2.56754e-48	postive
LRPPRC	CHMP6	-0.391189	3.11209e-25	negative
CD2AP	CISD1	0.614196	9.20307e-69	postive
IQGAP1	CISD1	-0.483389	2.00952e-39	negative
TLN1	CISD1	-0.383377	3.19803e-24	negative
GYS1	CISD2	-0.312773	3.06229e-16	negative
LRPPRC	CISD2	0.314652	1.9917e-16	postive
TLN1	CISD2	-0.348504	5.01382e-20	negative
LRPPRC	CS	0.352528	1.74615e-20	postive
PDLIM1	CS	0.320052	5.68706e-17	postive
CD2AP	CXCL2	-0.34114	3.32306e-19	negative
IQGAP1	CXCL2	0.38508	1.93476e-24	postive
PDLIM1	CXCL2	-0.4049	4.47052e-27	negative
RPN1	CXCL2	0.309414	6.55696e-16	postive
CD2AP	DDIT4	-0.45674	7.26088e-35	negative
TLN1	DDIT4	0.352338	1.83577e-20	postive
CD2AP	DPP4	0.634288	1.43252e-74	postive
DSTN	DPP4	-0.307868	9.27788e-16	negative
IQGAP1	DPP4	-0.447464	2.26717e-33	negative
NCKAP1	DPP4	0.378794	1.21875e-23	postive
RPN1	DPP4	-0.344973	1.24958e-19	negative
IQGAP1	DUOX2	0.346277	8.92918e-20	postive
RPN1	DUOX2	0.526656	9.80404e-48	postive
DSTN	DUSP1	0.320052	5.68743e-17	postive
LRPPRC	DUSP1	-0.426828	3.30721e-30	negative
TLN1	DUSP1	0.372452	7.49467e-23	postive
GYS1	EGFR	0.309038	7.13493e-16	postive
LRPPRC	EGFR	-0.326474	1.23915e-17	negative
PDLIM1	EGFR	0.315585	1.60672e-16	postive
CD2AP	EIF2AK4	-0.555665	5.10689e-54	negative
DSTN	EIF2AK4	0.327078	1.07166e-17	postive
IQGAP1	EIF2AK4	0.328558	7.49839e-18	postive
LRPPRC	EIF2AK4	0.340109	4.31291e-19	postive
NUBPL	EIF2AK4	0.465596	2.45821e-36	postive
CD2AP	ENPP2	-0.553319	1.73532e-53	negative
CD2AP	EPAS1	-0.524941	2.20783e-47	negative
DSTN	EPAS1	0.474764	6.64456e-38	postive
GYS1	EPAS1	0.460675	1.63259e-35	postive
IQGAP1	EPAS1	0.374422	4.28183e-23	postive
LRPPRC	EPAS1	-0.302133	3.30285e-15	negative
TLN1	EPAS1	0.498143	3.99558e-42	postive
CD2AP	FADS2	-0.36048	2.07562e-21	negative
CD2AP	FH	0.397275	4.8495e-26	postive
LRPPRC	FH	0.324052	2.21085e-17	postive
TLN1	FH	-0.360584	2.01786e-21	negative
CD2AP	FLT3	-0.352818	1.61713e-20	negative
IQGAP1	FLT3	0.413196	3.11119e-28	postive
CD2AP	G6PD	-0.413442	2.87171e-28	negative
GYS1	G6PD	0.670897	2.45281e-86	postive
LRPPRC	G6PD	-0.344502	1.41019e-19	negative
NCKAP1	G6PD	-0.352887	1.58818e-20	negative
TLN1	G6PD	0.481442	4.46453e-39	postive
LRPPRC	GABARAPL1	-0.341883	2.75199e-19	negative
RPN1	GABARAPL1	-0.343107	2.01475e-19	negative
DSTN	GCH1	-0.303765	2.30793e-15	negative
GYS1	GPT2	0.317704	9.83873e-17	postive
RPN1	GPT2	0.39701	5.26225e-26	postive
RPN1	GPX2	0.454916	1.44064e-34	postive
IQGAP1	GPX4	-0.558757	1.00337e-54	negative
RPN1	GPX4	-0.432547	4.61704e-31	negative
GYS1	HIC1	0.312103	3.56696e-16	postive
TLN1	HIC1	0.404712	4.74454e-27	postive
GYS1	HMGB1	-0.308719	7.66529e-16	negative
LRPPRC	HMGB1	0.579392	1.22906e-59	postive
NUBPL	HMGB1	0.399616	2.34797e-26	postive
RPN1	HMGB1	0.321829	3.74408e-17	postive
CD2AP	HMOX1	0.325682	1.49826e-17	postive
LRPPRC	HMOX1	-0.440706	2.60473e-32	negative
GYS1	HRAS	0.563582	7.65478e-56	postive
TLN1	HRAS	0.32113	4.41471e-17	postive
CD2AP	HSD17B11	0.815572	2.47987e-156	postive
DSTN	HSD17B11	-0.367988	2.62887e-22	negative
GYS1	HSD17B11	-0.337747	7.81054e-19	negative
IQGAP1	HSD17B11	-0.46695	1.45193e-36	negative
NCKAP1	HSD17B11	0.375328	3.30527e-23	postive
PDLIM1	HSD17B11	0.321249	4.29342e-17	postive
RPN1	HSD17B11	-0.495681	1.15233e-41	negative
TLN1	HSD17B11	-0.432666	4.42968e-31	negative
GYS1	HSF1	0.519856	2.38696e-46	postive
LRPPRC	HSF1	-0.376253	2.5353e-23	negative
TLN1	HSF1	0.455975	9.68082e-35	postive
CD2AP	HSPB1	-0.531224	1.1017e-48	negative
DSTN	HSPB1	0.56058	3.81497e-55	postive
GYS1	HSPB1	0.347939	5.80724e-20	postive
TLN1	HSPB1	0.472507	1.63268e-37	postive
CD2AP	IL33	-0.592808	5.05044e-63	negative
DSTN	IL33	0.486908	4.68433e-40	postive
IQGAP1	IL33	0.330108	5.1471e-18	postive
PDLIM1	IL33	-0.398869	2.96102e-26	negative
TLN1	IL33	0.312765	3.06773e-16	postive
CD2AP	IREB2	0.4715	2.43345e-37	postive
GYS1	IREB2	-0.468585	7.66629e-37	negative
NCKAP1	IREB2	0.458068	4.39777e-35	postive
RPN1	IREB2	-0.327884	8.82528e-18	negative
TLN1	IREB2	-0.331741	3.45506e-18	negative
CD2AP	ISCU	-0.366011	4.55386e-22	negative
GYS1	JDP2	0.347159	7.10868e-20	postive
LRPPRC	JDP2	-0.480879	5.61922e-39	negative
LRPPRC	JUN	-0.306697	1.20522e-15	negative
GYS1	KEAP1	0.583768	1.00556e-60	postive
TLN1	KEAP1	0.322757	3.00677e-17	postive
CD2AP	KRAS	0.494219	2.15265e-41	postive
GYS1	KRAS	-0.333046	2.50777e-18	negative
NCKAP1	KRAS	0.356132	6.70094e-21	postive
TLN1	KRAS	-0.344544	1.39495e-19	negative
CD2AP	LAMP2	0.440226	3.09156e-32	postive
DSTN	LAMP2	-0.419626	3.74429e-29	negative
GYS1	LAMP2	-0.346491	8.44934e-20	negative
IQGAP1	LAMP2	-0.343723	1.72131e-19	negative
RPN1	LAMP2	-0.401058	1.49766e-26	negative
CD2AP	LPCAT3	0.587562	1.11251e-61	postive
IQGAP1	LPCAT3	-0.525289	1.87357e-47	negative
PDLIM1	LPCAT3	0.417061	8.7616e-29	postive
RPN1	LPCAT3	-0.343271	1.93206e-19	negative
CD2AP	LPIN1	-0.414473	2.05121e-28	negative
IQGAP1	LPIN1	0.401157	1.45191e-26	postive
PDLIM1	LPIN1	-0.327468	9.75493e-18	negative
RPN1	LPIN1	0.390786	3.51443e-25	postive
CD2AP	MAFG	0.30201	3.39307e-15	postive
DSTN	MAFG	-0.304177	2.10729e-15	negative
LRPPRC	MAFG	-0.300454	4.76506e-15	negative
GYS1	MAP1LC3A	0.394451	1.15452e-25	postive
IQGAP1	MAP1LC3A	-0.37957	9.73058e-24	negative
NCKAP1	MAP1LC3A	-0.327116	1.06177e-17	negative
PDLIM1	MAP1LC3A	0.325202	1.6805e-17	postive
CD2AP	MAP3K5	-0.385375	1.77271e-24	negative
IQGAP1	MAP3K5	0.51174	9.82408e-45	postive
PDLIM1	MAP3K5	-0.409501	1.029e-27	negative
RPN1	MAP3K5	0.418892	4.7792e-29	postive
DSTN	MAPK1	0.345037	1.22917e-19	postive
IQGAP1	MAPK1	0.516057	1.37745e-45	postive
CD2AP	MAPK3	0.368794	2.09904e-22	postive
GYS1	MAPK3	0.343106	2.01562e-19	postive
IQGAP1	MAPK3	-0.347716	6.15383e-20	negative
PDLIM1	MAPK3	0.550083	9.23396e-53	postive
GYS1	MAPK9	-0.397257	4.87643e-26	negative
LRPPRC	MAPK9	0.35291	1.5783e-20	postive
NUBPL	MAPK9	0.350185	3.23326e-20	postive
TLN1	MAPK9	-0.321517	4.03059e-17	negative
DSTN	MIOX	-0.345336	1.1381e-19	negative
CD2AP	MT3	0.386487	1.27448e-24	postive
IQGAP1	MT3	-0.335879	1.24465e-18	negative
RPN1	MT3	-0.333849	2.05795e-18	negative
CD2AP	MTDH	-0.416929	9.15173e-29	negative
GYS1	MTDH	0.371276	1.04525e-22	postive
RPN1	MTDH	0.482175	3.30844e-39	postive
TLN1	MTDH	0.306662	1.21457e-15	postive
LRPPRC	MYB	0.548441	2.14156e-52	postive
NUBPL	MYB	0.327031	1.08376e-17	postive
TLN1	MYB	-0.355269	8.43726e-21	negative
CD2AP	NCF2	-0.543873	2.16967e-51	negative
IQGAP1	NCF2	0.348385	5.17119e-20	postive
PDLIM1	NCF2	-0.5132	5.07189e-45	negative
CD2AP	NCOA4	0.587302	1.29511e-61	postive
DSTN	NCOA4	-0.462573	7.89571e-36	negative
GYS1	NCOA4	-0.44237	1.43523e-32	negative
IQGAP1	NCOA4	-0.33334	2.33297e-18	negative
NCKAP1	NCOA4	0.315334	1.70243e-16	postive
RPN1	NCOA4	-0.4765	3.31196e-38	negative
TLN1	NCOA4	-0.386937	1.11456e-24	negative
GYS1	NF2	0.619569	2.83273e-70	postive
LRPPRC	NF2	-0.348925	4.49362e-20	negative
TLN1	NF2	0.410915	6.52335e-28	postive
NCKAP1	NFE2L2	0.41623	1.15238e-28	postive
PDLIM1	NFE2L2	-0.327663	9.30688e-18	negative
CD2AP	NFS1	0.478389	1.5456e-38	postive
NCKAP1	NFS1	0.354412	1.06002e-20	postive
RPN1	NFS1	-0.316194	1.39613e-16	negative
CD2AP	NGB	0.311277	4.30334e-16	postive
IQGAP1	NOX1	0.301523	3.77447e-15	postive
CD2AP	NOX4	-0.622625	3.79283e-71	negative
IQGAP1	NRAS	0.431176	7.42793e-31	postive
DSTN	OXSR1	-0.32631	1.28874e-17	negative
CD2AP	PANX1	-0.53046	1.59171e-48	negative
PDLIM1	PANX1	-0.381234	5.9927e-24	negative
CD2AP	PCK2	0.657251	9.29883e-82	postive
DSTN	PCK2	-0.355894	7.1419e-21	negative
IQGAP1	PCK2	-0.561036	2.99214e-55	negative
PDLIM1	PCK2	0.483033	2.32614e-39	postive
RPN1	PCK2	-0.32825	8.07764e-18	negative
CD2AP	PEBP1	0.403453	7.06072e-27	postive
IQGAP1	PEBP1	-0.572051	7.53312e-58	negative
PDLIM1	PEBP1	0.461498	1.19228e-35	postive
DSTN	PGD	-0.342107	2.5999e-19	negative
CD2AP	PLIN2	0.516869	9.48797e-46	postive
DSTN	PLIN2	-0.458541	3.6771e-35	negative
IQGAP1	PLIN2	-0.603553	7.48798e-66	negative
RPN1	PLIN2	-0.408086	1.62093e-27	negative
GYS1	PML	0.521902	9.20693e-47	postive
LRPPRC	PML	-0.489174	1.81737e-40	negative
NUBPL	PML	-0.405326	3.90525e-27	negative
TLN1	PML	0.489933	1.32152e-40	postive
DSTN	PRDX1	-0.308561	7.94301e-16	negative
TLN1	PRDX1	-0.304449	1.98483e-15	negative
RPN1	PROM2	0.329073	6.6179e-18	postive
CD2AP	PSAT1	-0.440545	2.75882e-32	negative
IQGAP1	PSAT1	0.448154	1.76137e-33	postive
PDLIM1	PSAT1	-0.318464	8.24424e-17	negative
RPN1	PSAT1	0.561369	2.50428e-55	postive
CD2AP	PTGS2	-0.500971	1.17079e-42	negative
IQGAP1	PTGS2	0.411157	6.03185e-28	postive
PDLIM1	PTGS2	-0.464498	3.7609e-36	negative
IQGAP1	RB1	0.459052	3.02909e-35	postive
NCKAP1	RB1	0.322858	2.93591e-17	postive
PDLIM1	RB1	-0.434198	2.59684e-31	negative
CD2AP	RELA	-0.453181	2.75325e-34	negative
GYS1	RELA	0.540322	1.28128e-50	postive
LRPPRC	RELA	-0.331003	4.13762e-18	negative
TLN1	RELA	0.466758	1.56467e-36	postive
CD2AP	RGS4	-0.468545	7.7867e-37	negative
DSTN	RGS4	0.373927	4.93074e-23	postive
PDLIM1	RGS4	-0.387648	9.01523e-25	negative
CD2AP	RIPK1	0.423863	9.0454e-30	postive
LRPPRC	RIPK1	-0.420577	2.72734e-29	negative
PDLIM1	RIPK1	0.313024	2.89201e-16	postive
CD2AP	RPL8	-0.483314	2.072e-39	negative
NCKAP1	RPL8	-0.365412	5.37379e-22	negative
NUBPL	RPL8	0.350636	2.87255e-20	postive
LRPPRC	RRM2	0.411293	5.77141e-28	postive
RPN1	RRM2	0.519229	3.1937e-46	postive
LRPPRC	SAT1	-0.408529	1.40636e-27	negative
NUBPL	SAT1	-0.418166	6.08013e-29	negative
CD2AP	SCP2	0.812491	3.10168e-154	postive
GYS1	SCP2	-0.404388	5.25717e-27	negative
NCKAP1	SCP2	0.575227	1.28582e-58	postive
RPN1	SCP2	-0.302303	3.18231e-15	negative
TLN1	SCP2	-0.454023	2.01152e-34	negative
CD2AP	SESN2	0.430188	1.04492e-30	postive
GYS1	SESN2	0.317075	1.13864e-16	postive
IQGAP1	SESN2	-0.389448	5.25847e-25	negative
LRPPRC	SESN2	-0.409909	9.02511e-28	negative
NUBPL	SESN2	-0.3531	1.50112e-20	negative
PDLIM1	SESN2	0.364749	6.45292e-22	postive
NCKAP1	SIRT1	0.346151	9.22593e-20	postive
CD2AP	SNX4	0.75574	2.00523e-121	postive
DSTN	SNX4	-0.366516	3.95915e-22	negative
GYS1	SNX4	-0.431774	6.03786e-31	negative
NCKAP1	SNX4	0.408423	1.4549e-27	postive
RPN1	SNX4	-0.344605	1.37332e-19	negative
TLN1	SNX4	-0.495531	1.22856e-41	negative
CD2AP	SOCS1	-0.34295	2.09739e-19	negative
TLN1	SOCS1	0.377369	1.83906e-23	postive
GYS1	SP1	0.415609	1.41317e-28	postive
LRPPRC	SP1	-0.360316	2.17034e-21	negative
GYS1	SQSTM1	0.433521	3.28886e-31	postive
LRPPRC	SQSTM1	-0.327554	9.5547e-18	negative
TLN1	SQSTM1	0.352714	1.66228e-20	postive
CD2AP	SRC	0.417934	6.56708e-29	postive
GYS1	SRC	0.428937	1.60703e-30	postive
IQGAP1	SRC	-0.306432	1.27833e-15	negative
LRPPRC	SRC	-0.491215	7.7001e-41	negative
NUBPL	SRC	-0.389706	4.86631e-25	negative
PDLIM1	SRC	0.358071	3.98202e-21	postive
GYS1	STAT3	0.347852	5.94048e-20	postive
LRPPRC	STAT3	-0.377172	1.94672e-23	negative
RPN1	STAT3	0.307422	1.02512e-15	postive
TLN1	STAT3	0.353385	1.39189e-20	postive
LRPPRC	STMN1	0.589073	4.59315e-62	postive
NUBPL	STMN1	0.387855	8.47506e-25	postive
GYS1	TAZ	0.436612	1.113e-31	postive
NUBPL	TAZ	-0.365336	5.48914e-22	negative
CD2AP	TF	-0.320526	5.08842e-17	negative
CD2AP	TFAP2C	-0.612983	2.00182e-68	negative
IQGAP1	TFAP2C	0.387132	1.05174e-24	postive
PDLIM1	TFAP2C	-0.346645	8.11939e-20	negative
RPN1	TFAP2C	0.321562	3.98778e-17	postive
CD2AP	TLR4	-0.5141	3.36888e-45	negative
IQGAP1	TLR4	0.454744	1.53648e-34	postive
PDLIM1	TLR4	-0.498932	2.8402e-42	negative
GYS1	TMBIM4	-0.431252	7.2343e-31	negative
IQGAP1	TMBIM4	0.45069	6.93342e-34	postive
LRPPRC	TMBIM4	0.307596	9.86045e-16	postive
PDLIM1	TMBIM4	-0.331714	3.47755e-18	negative
CD2AP	TP53	-0.319654	6.24284e-17	negative
GYS1	TP53	0.368982	1.99109e-22	postive
TLN1	TP53	0.401797	1.18836e-26	postive
CD2AP	TXNIP	-0.416949	9.09103e-29	negative
DSTN	TXNIP	0.413116	3.19398e-28	postive
IQGAP1	TXNIP	0.471269	2.66597e-37	postive
GYS1	TXNRD1	-0.312692	3.11951e-16	negative
GYS1	ULK1	0.343895	1.6473e-19	postive
LRPPRC	ULK1	-0.356182	6.6122e-21	negative
NUBPL	ULK1	-0.414061	2.34658e-28	negative
RPN1	ULK1	-0.300681	4.53558e-15	negative
CD2AP	ULK2	-0.464092	4.3996e-36	negative
DSTN	ULK2	0.312223	3.47105e-16	postive
LRPPRC	ULK2	0.337191	8.97408e-19	postive
CD2AP	VEGFA	0.436247	1.26547e-31	postive
LRPPRC	VEGFA	-0.32029	5.37843e-17	negative
NCKAP1	VEGFA	0.367709	2.84102e-22	postive
CD2AP	VLDLR	-0.375438	3.20311e-23	negative
DSTN	VLDLR	0.546907	4.67865e-52	postive
CD2AP	XBP1	-0.351336	2.3905e-20	negative
IQGAP1	XBP1	0.354806	9.54599e-21	postive
RPN1	XBP1	0.48813	2.81333e-40	postive
CD2AP	YY1AP1	-0.391091	3.20572e-25	negative
GYS1	YY1AP1	0.506606	9.80287e-44	postive
NCKAP1	YY1AP1	-0.361674	1.50004e-21	negative
TLN1	YY1AP1	0.353484	1.35589e-20	postive
