# Supplementary material for: Development and Experimental Validation of Machine Learning-Based Disulfidptosis-Related Ferroptosis Biomarkers in Inflammatory Bowel Disease
Source: Genes (Basel). 2025 Apr 27;16(5):496. doi: 10.3390/genes16050496 (PMC12110833; doi:10.3390/genes16050496)
Supplement: Supplementary file 1 [file genes-16-00496-s001.zip › Table S5.xlsx]

## Sheet: Sheet1
Table S5: Cross-Platform Consistency Validates Core Regulatory Roles in Colitis.
Gene	log2FC (In Vivo)	p-value (In Vivo)	Adj.p (In Vivo)	Correlation
DUOX2	1.291	0.0011	0.0039	Positive
ACSL4	3.197	0.0013	0.0039	Positive
NCF2	1.55	0.0448	0.0497	Positive
GPX2	1.696	0.0076	0.0152	Positive
CBS	-4.5	0.0252	0.0378	Negative
LPCAT3	-0.59	0.0414	0.0497	Negative
